# Supplementary material for: Antigen-specific TH17 cells offset the age-related decline in durable T cell immunity
Source: Sci Adv. 2026 Feb 6;12(6):eaea7131. doi: 10.1126/sciadv.aea7131 (PMC12880537; doi:10.1126/sciadv.aea7131)
Supplement: Supplementary file 2 — Tables S3 to S8 [file sciadv.aea7131_tables_s3_to_s8.zip]

Archive with 6 entries (6 files):
- aea7131_table_s3.xlsx
- aea7131_table_s4.xlsx
- aea7131_table_s5.xlsx
- aea7131_table_s6.xlsx
- aea7131_table_s7.xlsx
- aea7131_table_s8.xlsx
