# Supplementary material for: Antigen-specific TH17 cells offset the age-related decline in durable T cell immunity
Source: Sci Adv. 2026 Feb 6;12(6):eaea7131. doi: 10.1126/sciadv.aea7131 (PMC12880537; doi:10.1126/sciadv.aea7131)
Supplement: Supplementary file 2 — Tables S3 to S8 [file sciadv.aea7131_tables_s3_to_s8.zip › aea7131_table_s3.xlsx]

## Sheet: Sheet1
Table S3: Sample information for single cell sequencing
Volunteer ID	Vaccine group	Age At Sample Collection	Sex	Experimental Batch	Blood Collection Time	Sequenced, retained VZV gE-specific CD4 T cells	Sequenced, retained VZV gE-specific CD8 T cells	Sequenced, retained VZV gE-specific CD4 T cells with a TCRb CDR3 sequence	Sequenced, retained VZV gE-specific CD8 T cells with a TCRb CDR3 sequence
IMAG002	Varivax/ Young	24	Male	01	09:00:00	786	723	255	146
IMAG003	Varivax/ Young	23	Female	01	09:00:00	500	702	273	295
IMAG004	Varivax/ Young	25	Female	01	10:00:00	487	479	189	127
IMAG001	Varivax/ Young	29	Male	09	09:30:00	1903	918	1458	671
IMAG047	Varivax/ Young	26	Female	09	10:30:00	2026	2053	1499	1272
IMAG049	Varivax/ Young	25	Male	09	09:00:00	2847	713	2004	452
IMAG051	Varivax/ Young	21	Female	10	09:30:00	5593	2596	1149	414
IMAG052	Varivax/ Young	20	Female	10	09:30:00	1942	596	572	163
IMAG053	Varivax/ Young	21	Male	10	09:30:00	5899	3194	1078	423
BB22004	Zostavax/ Older	82	Male	02	10:30:00	2288	444	872	153
BB22005	Zostavax/ Older	65	Female	03	07:00:00	3711	2350	1934	983
BB22006	Zostavax/ Older	79	Female	03	07:00:00	2453	689	1495	368
BB22007	Zostavax/ Older	79	Female	03	10:00:00	537	540	296	240
BB22014	Zostavax/ Older	81	Male	04	08:30:00	2185	965	1107	481
BB22016	Zostavax/ Older	79	Male	04	15:00:00	3027	1146	1412	473
BB22018	Zostavax/ Older	66	Female	05	08:30:00	6816	912	1017	112
BB22021	Zostavax/ Older	68	Male	06	07:00:00	593	330	249	166
BB22001	Shingrix	79	Male	02	07:00:00	1138	454	607	160
BB22002	Shingrix	77	Male	02	09:00:00	2406	803	1105	322
BB22003	Shingrix	79	Male	02	09:30:00	2744	1024	1689	409
BB22008	Shingrix	74	Male	03	09:30:00	3061	1525	1518	589
BB22013	Shingrix	72	Female	04	07:30:00	2947	393	1662	229
BB22015	Shingrix	67	Female	04	10:00:00	4148	1073	954	126
BB22017	Shingrix	58	Male	05	07:00:00	3745	1240	523	115
BB22022	Shingrix	64	Female	06	07:00:00	1368	240	630	106
BB22023	Shingrix	65	Male	06	08:00:00	360	100	135	37
BB22024	Shingrix	64	Female	06	07:30:00	270	81	85	26
BB22025	Shingrix	67	Male	07	08:30:00	3404	651	1396	245
BB22026	Shingrix	60	Male	07	07:30:00	4043	862	1409	276
BB22027	Shingrix	64	Female	07	12:00:00	4485	1543	1667	527
