# Supplementary material for: Antigen-specific TH17 cells offset the age-related decline in durable T cell immunity
Source: Sci Adv. 2026 Feb 6;12(6):eaea7131. doi: 10.1126/sciadv.aea7131 (PMC12880537; doi:10.1126/sciadv.aea7131)
Supplement: Supplementary file 2 — Tables S3 to S8 [file sciadv.aea7131_tables_s3_to_s8.zip › aea7131_table_s4.xlsx]

## Sheet: Sheet1
Table S4: Antibodies for fllow cytometry
	Supplier	Product number	Panel
Alexa Fluor® 488 anti-human HLA-DR Antibody	BioLegend	327010	Phenotyping of T cell subsets and quantification of VZV gE-reactive T cells
Alexa Fluor® 647 anti-human FOXP3 Antibody	BioLegend	320114	Treg panel
Alexa Fluor® 700 anti-human CD4 Antibody	BioLegend	317426	FACS for Th cluster subset functional testing
Alexa Fluor® 700 anti-human CD8 Antibody	BioLegend	344723	FACS prior to single cell sequencing
APC anti-human CD137 (4-1BB) Antibody	BioLegend	309810	FACS prior to single cell sequencing, FACS for Th cluster subset functional testing, Phenotyping of T cell subsets and quantification of VZV gE-reactive T cells
APC/Fire™ 750 anti-human CD134 (OX40) Antibody	BioLegend	350031	Phenotyping of T cell subsets and quantification of VZV gE-reactive T cells
APC/Fire™ 750 anti-human TIGIT (VSTM3) Antibody	BioLegend	372707	Th cluster subsets
Brilliant Violet 421™ anti-human CD194 (CCR4) Antibody	BioLegend	359414	FACS for Th cluster subset functional testing, Th cluster subsets
Brilliant Violet 421™ anti-human CD197 (CCR7) Antibody	BioLegend	353207	Phenotyping of T cell subsets and quantification of VZV gE-reactive T cells
Brilliant Violet 605™ anti-human CD45RA Antibody	BioLegend	304134	Phenotyping of T cell subsets and quantification of VZV gE-reactive T cells
Brilliant Violet 605™ anti-human TIGIT (VSTM3) Antibody	BioLegend	372711	FACS for Th cluster subset functional testing
Brilliant Violet 711™ anti-human CD137 (4-1BB) Antibody	BioLegend	309831	Th cluster subsets
BUV395 Mouse Anti-Human CD3	BD Biosciences	563546	Th cluster subsets
BUV395 Mouse Anti-Human CD4	BD Biosciences	564724	Treg panel
BUV496 Mouse Anti-Human γδ TCR	BD Biosciences	750020	Phenotyping of T cell subsets and quantification of VZV gE-reactive T cells, Treg panel
BUV563 Mouse Anti-Human CD25	BD Biosciences	612918	Th cluster subsets
BUV737 Mouse Anti-Human CD28	BD Biosciences	748475	Phenotyping of T cell subsets and quantification of VZV gE-reactive T cells
BV480 Mouse Anti-Human CD69	BD Biosciences	747519	Th cluster subsets
BV480 Mouse Anti-Human CD95	BD Biosciences	746675	Phenotyping of T cell subsets and quantification of VZV gE-reactive T cells
BV711 Mouse Anti-Human CD3	BD Biosciences	563724	FACS prior to single cell sequencing, FACS for Th cluster subset functional testing
FITC anti-human CD69 Antibody	BioLegend	310904	FACS for Th cluster subset functional testing
FITC anti-human FOXP3 Antibody	BioLegend	320105	Th cluster subsets
Pacific Blue™ anti-human CD3 Antibody	BioLegend	300431	Phenotyping of T cell subsets and quantification of VZV gE-reactive T cells
PE anti-human CD26 Antibody	BioLegend	302706	FACS for Th cluster subset functional testing
PE anti-human CD279 (PD-1) Antibody	BioLegend	621608	Treg panel
PE anti-human CD4 Antibody	BioLegend	300508	FACS prior to single cell sequencing
PE-Cyanine7, CD154 (CD40 Ligand) Antibody	Invitrogen	25-1548-42	Phenotyping of T cell subsets and quantification of VZV gE-reactive T cells
PE-Cy™7 Mouse Anti-Human CD69	BD Biosciences	557745	FACS prior to single cell sequencing
PE/Cyanine5 anti-human CD26 Antibody	BioLegend	302708	Th cluster subsets
PE/Cyanine5 anti-human CD69 Antibody	BioLegend	310908	Phenotyping of T cell subsets and quantification of VZV gE-reactive T cells
PE/Cyanine7 anti-human CD196 (CCR6) Antibody	BioLegend	353418	Th cluster subsets
PE/Dazzle™ 594 anti-human CD196 (CCR6) Antibody	BioLegend	353429	FACS for Th cluster subset functional testing
PE/Fire™ 700 anti-human CD127 (IL-7Rα) Antibody	BioLegend	351365	FACS for Th cluster subset functional testing, Th cluster subsets, Treg panel
PerCP anti-human CD4 Antibody	BioLegend	300527	Phenotyping of T cell subsets and quantification of VZV gE-reactive T cells
PerCP/Cyanine5.5 anti-human CD4 Antibody	BioLegend	300530	Th cluster subsets
PerCP/Cyanine5.5 anti-human CD8a Antibody	BioLegend	301031	Phenotyping of T cell subsets and quantification of VZV gE-reactive T cells
