# Supplementary material for: Antigen-specific TH17 cells offset the age-related decline in durable T cell immunity
Source: Sci Adv. 2026 Feb 6;12(6):eaea7131. doi: 10.1126/sciadv.aea7131 (PMC12880537; doi:10.1126/sciadv.aea7131)
Supplement: Supplementary file 2 — Tables S3 to S8 [file sciadv.aea7131_tables_s3_to_s8.zip › aea7131_table_s5.xlsx]

## Sheet: Sheet1
Table S5: TotalSeq-B antibodies for CITE-seq
	Supplier	Product number
TotalSeq™-B0072 anti-human CD4 Antibody	BioLegend	#300565
TotalSeq™-B0080 anti-human CD8a Antibody	BioLegend	#301069
TotalSeq™-B0063 anti-human CD45RA Antibody	BioLegend	#304161
TotalSeq™-B0087 anti-human CD45RO Antibody	BioLegend	#304257
TotalSeq™-B0148 anti-human CD197 (CCR7) Antibody	BioLegend	#353249
TotalSeq™-B0156 anti-human CD95 (Fas) Antibody	BioLegend	#305653
TotalSeq™-B0577 anti-human CD73 (Ecto-5'-nucleotidase) Antibody	BioLegend	#344033
TotalSeq™-B0144 anti-human CD185 (CXCR5) Antibody	BioLegend	#356943
TotalSeq™-B0140 anti-human CD183 (CXCR3) Antibody	BioLegend	#353751
TotalSeq™-B0088 anti-human CD279 (PD-1) Antibody	BioLegend	#329961
TotalSeq™-B0171 anti-human/mouse/rat CD278 (ICOS) Antibody	BioLegend	#313551
TotalSeq™-B0389 anti-human CD38 Antibody	BioLegend	#303547
TotalSeq™-B0179 anti-human CX3CR1 Antibody	BioLegend	#355707
TotalSeq™-B0153 anti-human KLRG1 (MAFA) Antibody	BioLegend	#367727
TotalSeq™-B0168 anti-human CD57 Recombinant Antibody	BioLegend	#393323
TotalSeq™-B0085 anti-human CD25 Antibody	BioLegend	#302647
TotalSeq™-B0386 anti-human CD28 Antibody	BioLegend	#302961
TotalSeq™-B0154 anti-human CD27 Antibody	BioLegend	#302851
TotalSeq™-B0390 anti-human CD127 (IL-7Rα) Antibody	BioLegend	#351354
TotalSeq™-B0246 anti-human CD122 (IL-2Rβ) Antibody	BioLegend	#339025
TotalSeq™-B0124 anti-human CD31 Antibody	BioLegend	#303145
TotalSeq™-B0146 anti-human CD69 Antibody	BioLegend	#310949
TotalSeq™-B0071 anti-human CD194 (CCR4) Antibody	BioLegend	#359427
TotalSeq™-B0143 anti-human CD196 (CCR6) Antibody	BioLegend	#353445
TotalSeq™-B0141 anti-human CD195 (CCR5) Antibody	BioLegend	#359139
TotalSeq™-B0170 anti-human CD272 (BTLA) Antibody	BioLegend	#344533
TotalSeq™-B0155 anti-human CD107a (LAMP-1) Antibody	BioLegend	#328651
TotalSeq™-B0355 anti-human CD137 (4-1BB) Antibody	BioLegend	#309837
TotalSeq™-B0032 anti-human CD154 Antibody (CD40L)	BioLegend	#310851
TotalSeq™-B0158 anti-human CD134 (OX40) Antibody	BioLegend	#350037
TotalSeq™-B0159 anti-human HLA-DR Antibody	BioLegend	#307661
TotalSeq™-B0147 anti-human CD62L Antibody	BioLegend	#304849
TotalSeq™-B0089 anti-human TIGIT (VSTM3) Antibody	BioLegend	#372727
TotalSeq™-B0152 anti-human CD223 (LAG-3) Antibody	BioLegend	#369337
TotalSeq™-B0169 anti-human CD366 (Tim-3) Antibody	BioLegend	#345053
TotalSeq™-B0083 anti-human CD16 Antibody	BioLegend	#302063
TotalSeq™-B0896 anti-human CD85j (ILT2) Antibody	BioLegend	#333727
TotalSeq™-B0165 anti-human CD314 (NKG2D) Antibody	BioLegend	#320839
TotalSeq™-B0404 anti-human CD63 Antibody	BioLegend	#353049
TotalSeq™-B0101 anti-human CD335 (NKp46) Antibody	BioLegend	#331939
TotalSeq™-B0090 Mouse IgG1, κ isotype Ctrl Antibody	BioLegend	#400185
TotalSeq™-B0091 Mouse IgG2, κ isotype Ctrl Antibody	BioLegend	#400291
TotalSeq™-B0251 anti-human Hashtag 1 Antibody	BioLegend	#394631
TotalSeq™-B0252 anti-human Hashtag 2 Antibody	BioLegend	#394633
TotalSeq™-B0255 anti-human Hashtag 5 Antibody	BioLegend	#394639
TotalSeq™-B0256 anti-human Hashtag 6 Antibody	BioLegend	#394641
TotalSeq™-B0257 anti-human Hashtag 7 Antibody	BioLegend	#394643
TotalSeq™-B0258 anti-human Hashtag 8 Antibody	BioLegend	#394645
TotalSeq™-B0259 anti-human Hashtag 9 Antibody	BioLegend	#394647
TotalSeq™-B0260 anti-human Hashtag 10 Antibody	BioLegend	#394649
