# Supplementary material for: Antigen-specific TH17 cells offset the age-related decline in durable T cell immunity
Source: Sci Adv. 2026 Feb 6;12(6):eaea7131. doi: 10.1126/sciadv.aea7131 (PMC12880537; doi:10.1126/sciadv.aea7131)
Supplement: Supplementary file 2 — Tables S3 to S8 [file sciadv.aea7131_tables_s3_to_s8.zip › aea7131_table_s6.xlsx]

## Sheet: Sheet1
Table S6: Pseudo-bulk differential gene expression results of VZV-reactive T cells comparing Y and O groups.
Comparison: O versus Y
CD4+ all clusters	log2(fold change)	P-value adjusted		CD4+ cluster 0	log2(fold change)	P-value adjusted		CD4+ cluster 1	log2(fold change)	P-value adjusted		CD4+ cluster 2	log2(fold change)	P-value adjusted		CD4+ cluster 3	log2(fold change)	P-value adjusted		CD4+ cluster 4	log2(fold change)	P-value adjusted		CD4+ cluster 5	log2(fold change)	P-value adjusted		CD4+ cluster 6	log2(fold change)	P-value adjusted		CD4+ cluster 7	log2(fold change)	P-value adjusted		CD4+ cluster 8	log2(fold change)	P-value adjusted		CD4+ cluster 9	log2(fold change)	P-value adjusted		CD4+ cluster 10	log2(fold change)	P-value adjusted		CD4+ cluster 11	log2(fold change)
LINC01291	3.78085	0.000499649		IFI27	2.87776	0.0341688		EPHB1	2.11423	0.0204884		ZRANB2-AS2	2.08668	0.0144036		IFIT3	2.21195	0.0453621		OAS1	2.1878	0.0209637		IFI44L	3.6995	0.023325		SOX4	3.66304	0.0163957		OAS3	2.6913	0.00405064		CCSER1	-3.1375	0.00130829		LINGO1	1.9483	0.0499939		SOX4	3.66001	0.00331138		CASC15	4.00048
IGFBP2	3.36661	0.0449234		IFIT3	2.04897	0.00235162		AL138733.1	1.76316	0.00395251		PAWR	1.80449	0.0391346		IFIT1	2.00979	0.0207755		OASL	1.69877	0.0232908		TCF4	2.79647	0.00249474		PARD3	2.63085	0.0260683		CALHM6	2.45076	0.0235003						GATD1	1.26849	0.0394696		CASC15	3.18976	0.00331138		SOX4	3.69053
AC104135.1	3.25985	0.0025131		IFIT1	1.8703	0.0443334		ACVR1B	1.32081	0.0307094		IFITM1	1.75141	4.14e-05		IFIT2	1.81581	0.0137119		OSM	1.60982	0.0421311		MCTP1	2.58476	0.011873		NRCAM	2.58912	0.0361343		IFIT3	1.9874	0.0341166						BRPF1	1.23511	0.0117222		MIPEP	2.64259	0.0112399		IFI44L	3.45537
DPYSL4	2.9708	0.0208321		ZFHX3	1.67575	0.0122015		OSM	1.27812	0.019219		TSHR	1.57417	0.0146004		OAS1	1.71764	0.0167044		LGALS9	1.59597	0.0154969		AFF3	2.45208	0.0117067		ADAMTS10	1.65315	0.0304792		IFITM1	1.71489	0.00451718						MTHFD1L	1.19775	0.02256		AL138828.1	2.57863	0.0248583		CACHD1	3.30502
CASC15	2.91876	0.000791995		LGALS3BP	1.62788	0.0170226		LCLAT1	1.25366	0.0208147		DMWD	1.56818	0.0106186		IFITM1	1.71386	0.013441		AUTS2	1.59134	0.0201392		HPGD	2.38934	0.0268949		AFF3	1.65035	0.010912		MX1	1.68407	0.0322836						RAD51-AS1	1.18693	0.0111462		MBD3	1.75836	0.025666		CALHM6	3.20186
PARD3	2.73074	0.0144251		EPSTI1	1.61018	0.000131227		DGCR9	1.23612	0.0382113		AFF3	1.51694	0.0182441		RTP4	1.64808	0.0284123		TMEM200A	1.49245	0.0430597		TOX	2.33906	0.00407665		UPK3BL1	1.63915	0.0471219		IRF7	1.45447	0.0308035						AC105052.4	1.14394	0.0199333		MX1	1.52754	0.0430671		RHD	2.6191
BCL11A	2.719	0.0351935		CTSL	1.58208	0.0123856		SNX8	1.22941	0.0208147		KBTBD11	1.51522	0.0144036		OAS3	1.5742	0.0146691		PPFIBP1	1.48549	0.0228874		IFIT1	2.29117	0.00249474		AL031280.1	1.40088	0.00861699		TRPV2	1.15603	0.0322836						NRL	1.12927	0.0396387		UBE2E2	1.48592	0.00674066		TCF4	2.53758
KCNG3	2.68993	0.0354292		OAS3	1.5357	0.0317315		B4GALT7	1.15001	0.0284918		AC007262.2	1.47767	0.0226232		RSAD2	1.52789	0.00459042		PARP10	1.44724	0.0100887		TOX2	2.22539	0.00512541		GRK3	1.36679	0.0371523		LY6E	1.14873	0.0329038						EPHB1	1.11782	0.011971		SGK1	1.36377	0.00674066		MCTP1	2.48221
DACH1	2.67148	0.00454523		IFITM1	1.48741	0.00235162		GPR146	1.12229	0.0378899		NCF2	1.41918	0.037782		PLA2G6	1.4944	0.0393769		AC010201.3	1.42878	0.0421311		DET1	1.81672	0.0109329		UNKL	1.32298	0.0344958		PLEKHG1	1.1432	0.0382032						RRS1	1.11347	0.0111462		GMDS	1.23534	0.016244		RTP4	2.33037
ZNF471	2.38289	0.00891798		USP18	1.42809	0.0383626		WDR77	1.11461	0.00896185		BISPR	1.38152	0.0393859		PLSCR1	1.38413	0.00582922		IFITM1	1.4197	0.0142929		RBMS3	1.71326	0.0330716		ACSL1	1.27818	0.0418519		PSME2	1.1097	0.0103845						TMEM80	1.08628	0.0241772		ANAPC15	1.22164	0.0393056		STAT1	2.12503
BTBD3	2.3108	0.0138912		IFI6	1.41867	0.0317488		PITRM1-AS1	1.07651	0.014475		AL592295.5	1.28421	0.0345487		AUTS2	1.35219	0.00459042		PLSCR1	1.36753	0.0480993		FGFBP2	1.71055	0.0166774		PITPNM2	1.26264	0.0370254		IFI35	1.10526	0.0325209						MRTO4	1.07246	0.0448569		GNL1	1.20768	0.0114954		XAF1	1.9007
CACHD1	2.17114	0.00622415		AC012363.1	1.26949	0.0201937		UPK3BL1	1.06112	0.0152331		SPATA21	1.23356	0.0249042		IFI44	1.32014	0.0409624		IRF7	1.25389	0.0228874		STPG2	1.65912	0.0388948		B9D2	1.2144	0.0340761		PARP12	1.08814	0.00272552						NQO1	1.04923	0.0469191		NDFIP2	1.1117	0.0482693		NREP	1.84009
GDF7	2.06229	0.00815035		LGALS9	1.2429	0.0123856		MEOX1	1.05555	0.0488679		MBOAT1	1.22457	0.0174111		TMIGD2	1.30169	0.0359049		QDPR	1.15032	0.0122111		STARD4-AS1	1.65864	0.00111023		BCL7A	1.1991	0.0487737		NHEJ1	1.06764	0.045293						NOC4L	1.04912	0.0400346		RPTOR	1.06206	0.0389707		UBE2E2	1.79969
IFITM1	1.81254	0.000901056		RSAD2	1.21025	0.0258018		LRRN3	1.0328	0.0172682		EPSTI1	1.21488	0.0242479		IRF7	1.2966	0.0467651		DIRC3	1.07919	0.0390569		EPSTI1	1.65224	0.00495924		AP000331.1	1.17731	0.0305644		SAMD3	1.01988	0.0379004						CHMP6	1.04315	0.0120521		TASP1	1.05932	0.040867		LGALS3BP	1.79324
AC073592.1	1.70187	0.00289869		KLHDC7B	1.18439	0.0417001		AC105052.4	1.02337	0.0259888		PLA2G6	1.16265	0.0379747		LAIR1	1.2534	0.0390469		SOGA3	1.02977	0.0495686		IFI44	1.61127	0.0190944		SH3RF3	1.15655	0.00077045		TYMP	1.01534	0.0326034						AC008124.1	1.03779	0.0426255		MPP6	1.04771	0.0393056		IRF7	1.62071
TCF4	1.67855	0.00661182		MORC2-AS1	1.18157	0.0471142		SLC35C1	1.00665	0.00866466		STAT1	1.15767	0.0146004		HPCAL4	1.24628	0.0167044		LINC01237	1.00285	0.0465937		AQP11	1.55471	0.0457902		NOG	1.13077	0.0477099		GMDS	0.949769	0.0143833						AC104532.2	0.991552	0.0318708		BZW2	0.992781	0.0272961		EIF2AK2	1.53377
ADGRA3	1.67805	0.0199237		HPCAL4	1.17647	0.00178919		AC006160.1	1.0021	0.0472633		HPCAL4	1.1332	0.0176128		TRIB3	1.20524	0.0173931		CNP	0.975446	0.0232908		IFITM1	1.5236	0.0190944		CCAR2	1.09296	0.0033526		CSRP1	0.942837	0.0322836						TYMP	0.968926	0.0117468		SRSF9	0.784095	0.0401783		IFITM1	1.50549
VWC2L	1.66447	0.00161051		ADAMTS10	1.15541	0.00385184		LANCL2	0.994598	0.0090254		TESC	1.12563	0.027088		AL592295.4	1.17474	0.0353122		IFI35	0.956132	0.0142929		AC136475.1	1.51073	0.0194877		AC105052.4	1.0588	0.0219352		CDK9	0.933949	0.00997204						MYC	0.935709	0.0240907		EXOSC8	0.754804	0.040867		IFI6	1.48447
CD79A	1.64135	0.0056759		AUTS2	1.14446	0.00396983		AP000331.1	0.991839	0.000730055		AUTS2	1.09816	0.0352046		TMEM273	1.15326	0.0435054		MGAT2	0.942919	0.0288134		MIR181A1HG	1.46944	0.0133151		LCLAT1	1.0433	0.039785		NUTF2	0.918448	0.0308035						CPNE8	0.920852	0.0221302		ATP5PF	0.696186	0.0482693		ARHGAP32	1.46479
ZNF285	1.63687	0.04071		MEX3D	1.1415	0.0123856		SH2B3	0.989765	0.0463991		LANCL2	1.08627	0.0345487		TYMP	1.15178	0.0137119		SOCS2	0.938805	0.0465937		MTHFD2L	1.45926	0.0279877		DMAP1	1.03044	0.0370254		NOC2L	0.908977	0.0471135						TMEM199	0.916443	0.0379681		EVL	0.61946	0.0488844		LAYN	1.46171
AC092069.1	1.6358	0.00597581		TMEM273	1.12189	0.00254199		ITPKB-AS1	0.959864	0.0310165		ACTR3C	1.08214	0.0318266		GBP1	1.14971	0.0146691		PWWP2B	0.927949	0.0194851		TTC28	1.42154	0.0397637		IFI44	1.00021	0.0488429		ARFGAP2	0.897056	0.0103845						RRP9	0.909683	0.0318708		KMT2C	-0.599447	0.0424603		GBP4	1.39065
AL031280.1	1.61273	0.00156448		AC010260.1	1.10531	0.0145316		RRP9	0.953479	0.0307094		ULK3	1.05986	0.044159		ODF3B	1.14069	0.0393769		PUF60	0.855543	0.0123586		AL450384.2	1.41068	0.0185654		ACVR1B	0.994697	0.0454466		CYTH2	0.875009	0.0196264						UNKL	0.881468	0.0345839		NAP1L4	-0.698428	0.0482693		GBP1	1.32867
AL603824.1	1.52302	0.0121619		PDE9A	1.07218	0.0418431		TYMP	0.936812	0.00599065		ZNF641	1.02669	0.0315432		DDX60	1.09799	0.0317872		LY6E	0.81259	0.0232908		SLC24A1	1.40001	0.00564226		C19orf48	0.975407	0.00971311		BST2	0.86439	0.00785717						IFI35	0.853298	0.0318708		KMT2A	-0.704312	0.0389707		MAD2L1BP	1.31283
LGALS3BP	1.51266	0.00391614		THOC6	1.07147	0.0295891		AL357093.2	0.934497	0.0146784		HAPLN3	0.961228	0.0200582		SLC26A2	1.0818	0.0109041		MYC	0.791871	0.0142929		AC005225.3	1.39356	0.0290146		ZNF346	0.953566	0.0205288		DTX3L	0.862088	0.0235003						IFRD2	0.845904	0.0117468		ETS1	-0.739139	0.025666		PGPEP1	1.19292
CACNG1	1.50108	0.0177174		GAA	1.05677	0.035294		SULF2	0.911111	0.0396713		SPSB1	0.94005	0.046581		HAPLN3	1.04053	0.0109041		RALB	0.791698	0.0194851		AC105052.4	1.37874	0.0187226		FARSB	0.949938	0.019044		GSDMD	0.851636	0.0308035						ALDH16A1	0.808098	0.0462808		RPL36	-0.758058	0.0272961		ACTN1	1.09229
EBF1	1.46084	0.0482393		BISPR	1.04694	0.0108327		BASP1	0.8997	0.0359866		PSME2	0.91779	0.0115325		ISG15	1.02595	0.0167044		NSMCE4A	0.779103	0.00724545		ADD2	1.36809	0.0435137		FLNB	0.913652	0.0163957		TWF2	0.769641	0.0322544						SLC7A1	0.764995	0.0216662		CCND2	-0.769479	0.0238939		UBE2L6	1.07135
AL591002.1	1.44036	0.0155175		SPDYE2B	1.03087	0.0123856		AL049569.1	0.897395	0.041473		TCFL5	0.917758	0.0376846		GCNT1	1.02478	0.00582922		GSDMD	0.77115	0.0288134		SH3RF3	1.36339	0.0358771		INSYN2B	0.904656	0.0477099		NMI	0.729068	0.0341166						BSDC1	0.729889	0.0174639		SRRM1	-0.796171	0.0401783		ITGA6	1.04094
KCTD15	1.42659	0.0450199		IFI44	1.02918	0.0497545		GCNT7	0.891484	0.0387828		TOX	0.916348	0.0352046		GEMIN4	0.994689	0.0176456		UBE2L6	0.763744	0.0100887		FCGBP	1.32222	0.0199786		RIN3	0.901136	0.0163957		TAP2	0.721119	0.0476421						PCIF1	0.70401	0.0117468		RPS29	-0.800972	0.0265961		ADA2	1.00138
SERPINE2	1.42499	0.0367684		PALM2-AKAP2	1.02736	0.0317488		HDHD5	0.889854	0.0307094		CSRP1	0.914406	0.0391346		HSH2D	0.981035	0.00580408		MFNG	0.746675	0.0333048		AL031280.1	1.29636	0.0230329		ID2	0.880088	0.0304976		SSBP4	0.712489	0.0308035						PTPA	0.694984	0.0468464		KIF2A	-0.806474	0.02534		GBP5	0.989615
AC007319.1	1.4093	0.0459836		ANK1	0.995709	0.0440293		RCL1	0.883185	0.0451581		MCM5	0.913535	0.0391346		RASGRP3	0.977319	0.0486258		LYPLA2	0.741534	0.0215836		CROT	1.27813	0.0478284		POLR2J3	0.844204	0.00861699		PSMB10	0.686987	0.0179761						SLC1A5	0.690653	0.02256		ATG3	-0.818271	0.0238939		PCMTD2	0.97013
AL359962.3	1.40076	0.0427275		PTPRS	0.984569	0.0145316		ISG15	0.869072	0.0197993		MARCH2	0.873562	0.0352046		ZNF551	0.97635	0.0146691		SLC3A2	0.728485	0.0421311		SMIM13	1.24895	0.0417584		STAM2	0.837815	0.0126323		PIN1	0.676747	0.0305484						ERI3	0.689424	0.0240907		CD2	-0.82434	0.0152526		LCLAT1	0.956804
NPTXR	1.36172	0.0429241		AC136475.1	0.958747	0.0295891		LINC01116	0.866903	0.0201062		PSMB10	0.866118	0.0146004		PARP9	0.961112	0.0455873		TPD52L2	0.709612	0.0194851		GZMM	1.20454	0.021104		RIDA	0.821182	0.04818		ISG20	0.656198	0.0428752						PUF60	0.682846	0.01214		UXS1	-0.828998	0.0211759		NPEPL1	0.937801
AFF2	1.35755	0.000675167		HAR1A	0.95703	0.0292161		CASZ1	0.862167	0.00896185		ISG15	0.846926	0.0391346		ZBTB16	0.944371	0.0409624		ZBTB17	0.705929	0.0330527		ARHGAP32	1.19839	0.038029		ZNF740	0.817808	0.0487737		KANSL2	0.63806	0.0428992						OAT	0.673683	0.0165185		OGA	-0.850711	0.0397568		IRF9	0.907924
AC023825.2	1.35567	0.045425		MSC	0.950714	0.0490725		LLGL2	0.861018	0.0191711		ANAPC7	0.822114	0.0182441		PARP10	0.926839	0.0220979		BST2	0.696064	0.0189563		EIF2AK2	1.13421	0.0420985		TMEM11	0.813226	0.0385172		MRPL18	0.621205	0.0471135						NOC2L	0.666061	0.0315963		DIS3	-0.854261	0.0211759		FKBP4	0.898863
AC099568.2	1.35136	0.0199237		OASL	0.940845	0.0285962		IFI35	0.858838	0.00328778		KAT5	0.792278	0.0315432		RCL1	0.900939	0.0234932		ENTR1	0.688217	0.0473282		SCAI	1.11111	0.00663456		MLXIP	0.801295	0.0107193		CYB5A	0.606565	0.045293						AFDN	0.656459	0.0380495		RNF145	-0.866746	0.040867		IGF1R	0.870079
ADAMTS10	1.35054	1.67588e-05		LANCL2	0.93958	0.0341688		AC010260.1	0.85794	0.0261848		CD82	0.790312	0.0463864		APOL2	0.899195	0.0409624		NAPA	0.687596	0.0421311		EDAR	1.09352	0.000474351		PIK3CD-AS2	0.793311	0.0235777		ARPC4	0.574008	0.045293						UTP3	0.639505	0.0380495		NPAT	-0.873741	0.040867		POLR2J3	0.843612
GPC3	1.3438	0.0347719		PIK3AP1	0.932002	0.0341688		MED24	0.855717	0.0139474		MRPL15	0.78679	0.0352046		MGAT2	0.891335	0.0110542		GZMM	0.685827	0.0179009		LCLAT1	1.08577	0.00588943		MTG1	0.790408	0.0247221		DGKA	0.522973	0.0305484						FBXL3	0.630269	0.0485869		MT2A	-0.945541	0.0152376		SSBP4	0.816319
PROSER2	1.34085	0.0213479		TYMP	0.924048	0.000165641		NCALD	0.845983	0.00395251		RASAL3	0.785869	0.0352046		IFI35	0.873704	0.00459042		ABCD4	0.676013	0.0337382		UBASH3B	1.08525	0.023325		CRACR2A	0.785582	0.0169827		SRSF3	0.398033	0.0308035						TRERF1	0.6277	0.0381842		SRPK1	-0.958334	0.0273973		SCAI	0.786908
CTSL	1.33405	0.0300769		MAPKAPK3	0.92348	0.0412927		ADORA2A-AS1	0.844129	0.0359866		LRRC8A	0.784028	0.0292993		KCNC4	0.860978	0.0393769		LANCL2	0.67526	0.0481391		DPH6	1.07741	0.013467		ISG15	0.782613	0.0260683		RPS8	-0.381701	0.0428992						NAGK	0.626397	0.02256		HSPB1	-0.970454	0.0482693		SUFU	0.783167
PAWR	1.32395	0.0155175		KRT18	0.916234	0.0171136		RABEP2	0.843946	0.0266328		UPK3BL1	0.774573	0.0313665		AC010260.1	0.837825	0.014046		IFIH1	0.662696	0.0346154		BMP2K	1.07325	0.0412168		EDAR	0.780459	0.0258037		REV3L	-0.41286	0.0331287						MYO1G	0.607872	0.0426255		RIOK3	-0.979068	0.0170578		CDC42SE1	0.764938
AEBP1	1.31634	0.0494961		ISG15	0.916188	0.0266998		MYC	0.837392	0.0299159		PALM2-AKAP2	0.768113	0.00614045		C19orf48	0.829347	0.00580408		EGLN2	0.652634	0.0335742		SLC49A4	1.07237	0.0457071		RBM38	0.777787	0.0370254		CGGBP1	-0.418978	0.0308035						TACC3	0.602278	0.0396387		MAP3K4	-0.99583	0.0272961		HIPK2	0.672294
ZNF300	1.24357	0.0224132		IBA57	0.884961	0.0347303		IFRD2	0.827499	0.0429452		ZBTB17	0.759929	0.0352046		BST2	0.818153	0.00582922		TBC1D10C	0.645622	0.0481391		NLRC5	1.06828	0.0186791		ZGPAT	0.772518	0.039785		RPL37	-0.46623	0.0428992						C11orf49	0.600192	0.0426255		H1FX	-1.00785	0.0114954		CSGALNACT1	0.601659
AL603832.1	1.23543	0.0346534		IRF9	0.883472	0.0265094		AC087501.1	0.826708	0.0366995		TICAM1	0.751661	0.0166312		CLUAP1	0.817959	0.0409624		AGPAT2	0.630021	0.0309689		FMNL3	1.04434	0.0401404		OGFR	0.757825	0.011155		COX7C	-0.466844	0.0479116						DDX54	0.590501	0.0426255		EMB	-1.01511	0.02534		MAP4K4	0.571277
HUS1B	1.22883	0.0326883		TMEM80	0.857504	0.0236252		XRCC3	0.825743	0.0412623		FH	0.749468	0.04972		PSME2	0.807422	0.0409624		SNX10	0.624741	0.00870153		XYLT1	1.03525	0.0330716		RASAL3	0.745034	0.0163957		CCNH	-0.468657	0.0471135						PALM2-AKAP2	0.586817	0.0444396		ARID5B	-1.01621	0.0314946		XPO1	0.541709
IFIT2	1.20733	0.00530313		MYADM	0.849081	0.0043408		SLC37A3	0.803787	0.00430845		ANXA6	0.740955	0.0101307		CNP	0.798446	0.0134475		PSMB10	0.622683	0.0317508		MTA3	1.03329	0.0317593		CAMK1D	0.724685	0.0074669		RPL34	-0.471328	0.0379004						PLSCR3	0.574231	0.0469191		HIPK3	-1.05148	0.025666		FOXP1	0.519208
AC012157.2	1.1984	0.0283546		NEIL1	0.845711	0.0317488		SLC35A4	0.796868	0.0387828		GBP4	0.730525	0.00842393		RALB	0.786927	0.0413158		SMG5	0.604671	0.0449148		MAP2K6	1.03318	0.028294		NCOR2	0.724011	0.0340761		RPS21	-0.504431	0.0471135						GPATCH4	0.568449	0.0469191		HIST2H2AC	-1.06127	0.0201293		RPS20	-0.353108
AP001610.2	1.18859	0.0233079		HNRNPA1L2	0.839435	0.0317488		AC091607.2	0.784718	0.0453628		AAR2	0.713438	0.04972		AL049840.2	0.783492	0.043067		RAB35	0.601221	0.0495686		TAFA1	1.03188	0.0230329		ADA2	0.713079	0.0285741		SVIP	-0.507351	0.0308035						EWSR1	0.555632	0.0238792		NEK7	-1.07105	0.0270708		RPL35A	-0.380103
OAS3	1.18144	0.0229684		RPUSD1	0.837239	0.0174075		SSBP3	0.780154	0.00969993		TMEM164	0.710796	0.0318266		MYADM	0.781525	0.0193311		KAT5	0.59008	0.0330527		DDX60	1.02803	0.0148419		DPH7	0.693731	0.0367811		RPL39	-0.560166	0.00730173						NOL10	0.552693	0.0462808		HIST1H4C	-1.08504	0.00331138		PCNX1	-0.442354
AL049840.3	1.17705	0.00460295		PLK3	0.834432	0.0175692		NEIL2	0.777863	0.0320626		TSSC4	0.687117	0.0393859		TAF8	0.769743	0.0167044		PSMB8	0.564243	0.0177341		IDNK	1.02386	0.0197378		FOXP1-AS1	0.692917	0.0477099		CLEC2D	-0.561261	0.0428992						MRPL22	0.546606	0.0379681		SNHG12	-1.10117	0.0488844		FAU	-0.447075
HLA-G	1.17378	0.0282344		UPK3BL1	0.830384	0.0240311		AL020995.1	0.764699	0.0209424		ZGPAT	0.679689	0.0182994		PSMB10	0.766771	0.011518		ZNF622	0.556235	0.0390569		FLNB	0.987809	0.0121748		PCMTD2	0.690923	0.0398162		EVI2A	-0.568869	0.0465325						GNAQ	0.540632	0.02256		SELENOK	-1.10366	0.0316266		RPL24	-0.455245
AC011468.3	1.14618	0.0451435		AL138724.1	0.822692	0.0285095		MCRIP1	0.751804	0.0366995		FMNL3	0.676143	0.0391346		SEC13	0.762554	0.0192465		SDHA	0.550493	0.0338132		SCAP	0.962493	0.00623859		TSPAN14	0.674139	0.00735138		MPP7	-0.570509	0.0305484						TMEM63A	0.526178	0.0395536		C5orf24	-1.10465	0.0211759		PFDN5	-0.457364
TEX52	1.12613	0.0287198		RIC3	0.817086	0.0236252		VPS9D1	0.750022	0.0291998		C17orf75	0.67614	0.0374261		RGS19	0.755077	0.0460532		TUBA1A	0.549436	0.0332618		FGF11	0.955606	0.0423966		URM1	0.672347	0.0398674		RPL37A	-0.57417	0.0316538						TXNRD1	0.524787	0.0174639		P2RY10	-1.12696	0.0211759		COX6B1	-0.501595
BRSK2	1.12382	0.0130753		IGF1R	0.816475	0.00631734		AC100810.1	0.744731	0.00607717		SNX18	0.6701	0.0310471		RFNG	0.745008	0.0408359		OGFR	0.549266	0.0294538		BCAS3	0.953575	0.0340581		LDLRAD4	0.668776	0.019044		ETS1	-0.587244	0.0258836						DCTPP1	0.513057	0.0499939		OPTN	-1.1386	0.0187501		RBMX	-0.506093
ZNF595	1.11874	0.0061907		TLE2	0.80851	0.0236252		NSMF	0.728543	0.0259888		MRPS23	0.66821	0.0206153		SCO2	0.744981	0.0388879		DDRGK1	0.548993	0.0487977		ZNF551	0.939646	0.0335188		BIN3	0.66642	0.0484824		RPL38	-0.605451	0.0322836						EIF6	0.509767	0.0396387		SLC2A13	-1.16857	0.0482693		RPS8	-0.519121
TUBB6	1.11815	0.00256954		OGFOD3	0.805835	0.00333249		ITGA5	0.725871	0.0495203		SRSF5	0.661365	0.0149732		FADD	0.735437	0.0353122		YDJC	0.539239	0.0481391		ACVR2B	0.936993	0.0400208		DMAC2L	0.662305	0.0443524		AKIP1	-0.696843	0.0393264						GSDMD	0.509447	0.0315963		SGO1-AS1	-1.17707	0.0152376		CLEC2D	-0.559592
AL118506.1	1.11497	0.00257633		RPS6KA4	0.805819	0.0189862		SLC52A2	0.714935	0.0161375		BST2	0.646012	0.044159		RASAL3	0.70191	0.0261122		ARHGAP4	0.531714	0.016608		ZNF585B	0.927378	0.0197378		HMGN2	0.647987	0.026755		AC008875.3	-0.721558	0.0325209						GIPC1	0.490157	0.0205842		IFNGR1	-1.18168	0.0455968		MAP3K5	-0.55963
STAT1	1.1145	0.0238586		PARP10	0.804873	0.0384281		GRHPR	0.702698	0.0392506		TMEM205	0.633709	0.0463864		AC105052.4	0.69264	0.0168088		BRIX1	0.515533	0.0433825		LINC01237	0.897833	0.0197378		TSTD3	0.646852	0.0358936		ZNF780A	-0.725684	0.0331287						PSMA3	0.486169	0.0448569		RORA	-1.18528	0.0316266		FXR1	-0.560622
AC027020.2	1.11389	0.00606084		HAPLN3	0.804389	0.028556		ZBTB17	0.690441	0.0410328		CCT7	0.632712	0.0101307		NCALD	0.673103	0.0393769		TUBA1B	0.510884	0.0303491		SSBP3	0.895443	0.00564226		NPTN	0.644695	0.0140686		OOEP	-0.780008	0.0103845						USP3-AS1	0.483516	0.0469191		UBE2Q1	-1.19103	0.0152896		RPS28	-0.569569
LANCL2	1.11047	0.000791995		APOL1	0.80121	0.0300768		ZDHHC16	0.689406	0.0261848		LMF2	0.623648	0.0352046		MRPL12	0.661291	0.0453621		ADRM1	0.509829	0.0232908		PCMTD2	0.86641	0.0358771		CCND3	0.644362	0.0205288		DNASE1	-0.788577	0.0322836						CBFB	0.469363	0.0396387		ANKRD33B	-1.21291	0.0389707		ATP5ME	-0.569757
SH3PXD2B	1.10928	0.0490403		UNC93B1	0.795239	0.0147622		YJU2	0.68875	0.0374274		ITGB2	0.618767	0.0232652		MYDGF	0.657151	0.0431606		CYB561D2	0.50775	0.0465937		CERS6	0.852701	0.0125824		RNH1	0.636169	0.0258037		GLB1	-0.790977	0.00405064						PI4K2B	0.459659	0.044225		DNAJC1	-1.24239	0.0152376		ARL6IP1	-0.576017
IPO4	1.10754	0.0400289		PARP12	0.793551	0.00147224		CTPS1	0.687753	0.0385721		KDM4A	0.616661	0.0185407		PLEKHO2	0.64974	0.0495591		PSMC2	0.492539	0.0487977		AL133480.1	0.851278	0.00553478		LAT	0.635727	0.0260683		PDE5A	-0.798543	0.019685						EEF1E1	0.457121	0.029137		BTN2A1	-1.26886	0.040867		RPL34	-0.576586
AC008474.1	1.10571	0.00457558		SAMD9L	0.792945	0.0417001		CRELD1	0.68744	0.0430244		RABGGTB	0.597917	0.0384558		RARG	0.647593	0.0467612		HAPLN3	0.442354	0.0370346		ATE1	0.829774	0.0275749		CDS2	0.631003	0.0205288		TMEM64	-0.802588	0.0349424						CCT7	0.443717	0.029137		ZC3H6	-1.28526	0.0272961		EIF2S2	-0.58497
AUTS2	1.10508	0.0139968		RGL2	0.789904	0.0283237		FUT10	0.681827	0.00599065		CTDSP1	0.594971	0.0422077		MRPL28	0.634817	0.046755		GSTP1	0.435395	0.0369677		ENOSF1	0.828152	0.0335188		PHKB	0.622294	0.0216673		SNHG8	-0.828693	0.0308035						MAGOH	0.418956	0.0469191		S100A6	-1.30688	0.0311162		RPL38	-0.585297
PDE7B	1.10379	0.0389985		CIB2	0.787619	0.0290105		AC104532.2	0.666189	0.0314908		RNH1	0.593452	0.0391346		PARP12	0.634491	0.0248275		PSMB1	0.388135	0.0189563		ZNF264	0.822524	0.023325		CUX1	0.577334	0.01658		FAM227B	-0.895279	0.0308035						S100A11	0.415577	0.0485869		AC016074.2	-1.3456	0.0270708		RPL37	-0.585983
AC008079.1	1.10354	0.0462744		DNAJB12	0.787073	0.00147224		WDR46	0.665678	0.00328778		TNFRSF1A	0.585559	0.0463864		PMF1	0.626417	0.0109041		C1orf141	-2.21272	0.000662226		NBEA	0.819694	0.0254832		UFD1	0.576652	0.0258037		MHENCR	-0.916207	0.0305484						SPG7	0.414852	0.0438311		AC243960.1	-1.39611	0.0238939		RPL41	-0.587292
AC018445.5	1.10007	0.0378994		PKN3	0.784746	0.0205084		PUF60	0.66021	0.0155195		WDR73	0.585092	0.0242479		TPGS1	0.623254	0.0453015		CCDC141	-2.10883	0.0142929		SLC35E3	0.810648	0.0325679		EIF4H	0.563196	0.0385172		COL10A1	-0.923909	0.0471135						SRSF5	0.359311	0.0485869		ABCG1	-1.46751	0.0238939		RPS19	-0.591323
MTSS2	1.09086	0.016432		MPDU1	0.780402	0.0189862		BRF1	0.650355	0.0139474		USE1	0.582726	0.0144036		ZNF839	0.607415	0.0435054		IL23R	-1.97182	0.0210332		SNX29	0.809824	0.0314299		ZNF708	0.537762	0.0260683		LPAR6	-0.928467	0.00653456						STAG2	-0.316731	0.0396387		BAG3	-1.50024	0.0487314		AL133453.1	-0.592384
AL133297.2	1.08821	0.0025131		SERPINE3	0.778016	0.032239		AC127035.1	0.642538	0.0310165		ANKFY1	0.572588	0.0313665		TBC1D10C	0.60274	0.0361864		CD70	-1.83582	0.0338132		IRF9	0.806502	0.0236825		SCAI	0.525983	0.04818		NUGGC	-0.938282	0.0308035						CARD8	-0.333127	0.0485869		GPR183	-1.54471	0.0389707		RNASEK	-0.596291
PECAM1	1.08821	0.0494961		NT5E	0.772715	0.0331486		ZNF257	0.640325	0.0406672		RAB11FIP3	0.567984	0.0321547		TMEM189	0.592829	0.0393769		RPS26	-1.77918	0.0393583		DPEP2	0.774538	0.0435457		PAG1	0.514517	0.0157946		AL109930.1	-0.942583	0.0313513						PARP8	-0.339275	0.0485869		AP005899.1	-1.62493	0.0170578		RPS27	-0.598165
GHRL	1.07587	0.00892733		AC127035.1	0.76857	0.0189862		TOMM40	0.635841	0.0382113		UTP6	0.562856	0.0353605		SHFL	0.591444	0.013441		AOAH	-1.73779	0.0400333		PYM1	0.772086	0.0435137		ZFP90	0.500548	0.0487737		SNHG9	-0.960112	0.0118596						CCNI	-0.347388	0.0485869		ATP2B4	-1.68672	0.0209473		PAK2	-0.603903
YBX3	1.07194	0.0230294		NCALD	0.757879	0.0393329		DNAJB12	0.635715	0.0197993		LYPLA2	0.562229	0.0284682		EXOSC7	0.584201	0.0362911		AC010168.1	-1.63354	0.0288134		RBM10	0.762452	0.0420521		EWSR1	0.473392	0.0398162		LRRC8C-DT	-0.994683	0.0471135						KTN1	-0.369205	0.0485869		PIK3R1	-1.72419	0.0314946		DDX24	-0.60719
AC068389.3	1.06618	0.006883		AC006160.1	0.755555	0.0337058		TUBA1B	0.627585	0.00599065		SDF2L1	0.558533	0.0337583		EIF6	0.575018	0.0454081		DLG2	-1.58766	0.0018273		AC024560.5	0.75639	0.0417584		BACH2	0.466679	0.0477099		AC108863.2	-0.99523	0.00653456						PFDN5	-0.372538	0.041164		CORO2A	-1.91573	0.0389707		NAP1L1	-0.613177
TTYH1	1.06607	0.0202447		UBE2L6	0.748099	0.011739		UNKL	0.624741	0.014475		ZNF428	0.554638	0.0352046		NSMCE4A	0.571622	0.0360002		PLD1	-1.55196	0.00724545		MTMR14	0.754199	0.0197378		ADAR	0.444722	0.0424004		MT-ATP8	-1.12091	0.0221674						PRRC2C	-0.385964	0.0426255		AC026979.2	-1.92312	0.0314946		TTC39C	-0.614132
ACAN	1.05898	0.0225397		IFIT2	0.743054	0.0290105		TRUB2	0.622867	0.0387828		HLA-F	0.539834	0.00614045		PGLS	0.554526	0.0388284		TTN	-1.52292	0.00274437		LAT	0.74753	0.0432908		PIK3R5	0.442601	0.0235777		CLECL1	-1.21469	0.0445987						ATM	-0.386479	0.0411113		AHNAK	-2.03557	0.0023833		RPL37A	-0.61545
OSM	1.05081	0.0201647		PARP9	0.742707	0.0162175		GTPBP6	0.620043	0.0149005		ISG20	0.538652	0.0149732		ZNF195	0.549657	0.0453015		RPL34-AS1	-1.50029	0.00425439		SLC33A1	0.731887	0.0388948		PRPSAP2	0.436594	0.0487737		HIST1H4C	-1.21768	0.0471135						SCAF11	-0.39437	0.0381842		LINC00862	-2.07746	0.0170578		RPL39	-0.621186
NOXA1	1.04805	0.0202447		ABCC10	0.739639	0.014193		GUCD1	0.615962	0.0381516		ATP6V0E2	0.535099	0.0369966		JAGN1	0.524839	0.0353122		IATPR	-1.45466	0.00425439		CBWD3	0.730118	0.0488925		ZMYND8	0.424996	0.04818		LINC01572	-1.27444	0.0476421						RPL28	-0.421271	0.0198888		HIST1H4E	-2.09937	0.00324796		DBF4	-0.626206
HPCAL4	1.02629	0.00168733		ACAP3	0.72933	0.0193627		SHFL	0.615271	0.00896185		PLK3	0.525696	0.037653		LMAN2	0.520206	0.0385664		LINC00910	-1.42558	0.0201392		TMOD2	0.719146	0.047453		INPP5D	0.401282	0.0340761		AL390774.2	-1.28234	0.00405064						NDUFA3	-0.434378	0.0388108		RPS26	-2.14364	0.000368537		KIAA1109	-0.626498
TRMT61A	1.02588	0.0325959		ASPSCR1	0.728219	0.0185774		RABEPK	0.612864	0.0497209		SLC7A1	0.518906	0.0401733		HLA-F	0.514734	0.00580408		IL7	-1.40072	0.0154969		SERPINE2	0.704367	0.0457902		EHMT1	0.39267	0.0323573		LINC01871	-1.45858	0.00951694						ST13	-0.436622	0.0426255		MAF	-2.50935	0.0389707		VOPP1	-0.629714
AC011443.1	1.02092	0.0050992		SPPL2B	0.727563	0.0236252		MRPL54	0.612692	0.02909		SRSF3	0.517225	0.0315432		NDUFA9	0.50695	0.0388284		AL691403.1	-1.34058	0.0194851		PTK2B	0.695632	0.0335188		TGFBR2	0.388279	0.0305249		MICU3	-1.62512	0.0224209						ARPP19	-0.43852	0.0257888		HSPA1A	-2.68551	0.00331138		ROMO1	-0.652935
CCNI2	1.01598	0.0134235		ZNF669	0.726008	0.0189862		DAZAP1	0.612194	0.00896185		STX10	0.516227	0.0232652		SMG5	0.494646	0.0261122		LINC01891	-1.30442	0.0167471		TMEM63A	0.693774	0.0358771		TAB2	-0.387398	0.0236175		AC021851.2	-1.84428	0.0308035						CASC4	-0.438581	0.0379681		NR4A2	-3.49305	0.00448127		C2orf49	-0.657087
AC245452.1	0.991492	0.0288821		NPEPL1	0.712824	0.0347303		YIF1A	0.605279	0.0358105		TRAK1	0.514089	0.0369966		SLC7A1	0.49029	0.0362923		2024-03-03	-1.26964	0.0428457		RETREG1	0.687113	0.0241764		EIF2S2	-0.40084	0.04818		AC010168.1	-1.9579	0.00385542						GABARAPL2	-0.446765	0.02256						NR3C1	-0.661282
SDK1	0.984722	0.0291737		ZIK1	0.711751	0.0341688		DCTPP1	0.601902	0.0341117		NDUFA9	0.506373	0.0369966		COPE	0.475671	0.011518		NUSAP1	-1.2502	0.0473282		UBE2E2	0.686937	0.00751537		CAMLG	-0.406008	0.0497576		RPS26	-2.39001	0.00785717						VTI1B	-0.455521	0.0448569						SELENOM	-0.665689
AL358333.2	0.981089	0.0139968		THEM6	0.710234	0.0146296		CIC	0.601853	0.0255403		CCDC69	0.503467	0.0334026		DRAP1	0.465167	0.0431606		FXYD1	-1.20573	0.0122111		LINC02100	0.68096	0.043006		PURA	-0.407899	0.0475794		LINC00824	-2.45206	0.00272552						RPS8	-0.458297	0.0242876						RPS21	-0.674596
BACH1-AS1	0.977651	0.0268601		CORO7	0.707854	0.00922444		EBNA1BP2	0.595366	0.0291998		MPRIP	0.497393	0.0185407		RAB8A	0.463689	0.0467612		SNED1	-1.14907	0.0141578		NFATC3	0.676396	0.00249474		PHF3	-0.414935	0.0211327										NDUFC1	-0.469731	0.0490666						ANP32B	-0.67612
PPFIA4	0.965979	0.0286358		TRIM32	0.704186	0.0302155		XYLT2	0.595214	0.0366995		MAP2K7	0.494764	0.0369966		COMMD7	0.453209	0.0410382		AC020911.2	-1.14684	0.0177341		SEC13	0.673984	0.0435137		UQCRB	-0.415474	0.0169827										ATP5ME	-0.472146	0.042133						RORA	-0.677325
KBTBD11	0.963979	0.00796701		SESN2	0.690236	0.0250559		SRSF3	0.594702	0.019219		DNPEP	0.489359	0.0352046		ISG20	0.435705	0.0492502		AL121985.1	-1.10325	0.00425439		SS18	0.671856	0.0340581		KMT2A	-0.415987	0.0235777										MRPL33	-0.472819	0.0474613						RPS29	-0.683142
AFF3	0.944501	0.0150958		BST2	0.690161	0.0118819		SH3D19	0.593308	0.02909		SYNCRIP	0.480552	0.0144036		PIN1	0.433171	0.0359049		SNHG19	-1.09678	0.028083		LEF1-AS1	0.661958	0.0340581		KTN1	-0.416945	0.0280203										RB1	-0.480612	0.0396387						DPM3	-0.689769
IBA57	0.944014	0.000175303		DUS3L	0.689982	0.036205		APOL2	0.589129	0.0197993		SDHD	0.480122	0.015842		HLA-E	0.396941	0.011518		MT-ATP8	-1.08826	0.0053829		MOB1B	0.659001	0.0267925		FAM107B	-0.430056	0.0431866										SON	-0.483487	0.011971						SVIP	-0.700587
SOCS6	0.942072	0.0411397		PPAN	0.681568	0.0189862		WDR73	0.588576	0.0453628		NDUFB2	0.474119	0.0352046		WIPF1	-0.371048	0.0249271		NSUN6	-1.07437	0.000662226		PFKFB4	0.654311	0.023325		MECP2	-0.430089	0.0284015										TMEM134	-0.483935	0.0469191						SRRM1	-0.734829
AL031714.1	0.940352	0.0351449		GTF2H4	0.679751	0.0295891		GNAQ	0.582392	0.0161375		CCDC12	0.439088	0.0352046		EML4	-0.373472	0.0446181		ALG13-AS1	-1.05491	0.0337382		ZNF383	0.652825	0.0477282		RPL37A	-0.436116	0.0162253										APPL1	-0.490463	0.0396387						OTUD5	-0.743824
PVR	0.939145	0.046448		MGAT2	0.679166	0.00235162		CISH	0.580213	0.0299159		PAXX	0.435934	0.0232652		CIR1	-0.377958	0.0454081		FAM174B	-1.03477	0.0402608		MAN1C1	0.63351	0.0121748		ARL6IP4	-0.450203	0.0284015										RDX	-0.49176	0.0396387						RPL36AL	-0.768319
SPDYE2B	0.938114	0.0121016		SCAMP1-AS1	0.676378	0.0222904		BZW2	0.580142	0.0385721		NMI	0.435458	0.0372284		PCNX1	-0.385057	0.0438678		CEP152	-1.01912	0.0152321		TAPBP	0.633398	0.0213389		YIPF5	-0.46479	0.0490317										PTPRC	-0.493784	0.0448569						RHOG	-0.77133
AL035693.1	0.926097	0.0201647		NACC1	0.673684	0.0341688		B9D2	0.576212	0.0244435		DGCR2	0.435285	0.0372284		ZNF292	-0.392534	0.0467612		OLMALINC	-1.01516	0.0194851		TSHZ1	0.631859	0.0471441		IK	-0.465621	0.0367811										DYNC1I2	-0.504832	0.0240907						C8orf33	-0.771359
MPP2	0.923002	0.0204545		ACVR1	0.671208	0.00967281		AC024560.5	0.575017	0.0227238		GIGYF1	0.434578	0.0388575		BOD1L1	-0.394838	0.0217423		OIP5	-1.00594	0.0301434		TNFRSF10A	0.620974	0.0420521		MFSD14A	-0.476028	0.0340485										CCNH	-0.513513	0.010717						OOEP	-0.771599
AC006160.1	0.922172	0.00891831		IGSF8	0.665679	0.0187547		CCT7	0.571871	0.0254958		TUBA1B	0.417227	0.0242479		TCEA1	-0.395023	0.0218167		AMZ1	-1.00218	0.0445634		APBA2	0.612657	0.0277539		EIF3L	-0.476113	0.0385172										SPTY2D1	-0.524875	0.0318708						SYF2	-0.806442
KPTN	0.918514	0.0478955		AKAP8	0.660575	0.0457394		RCC1L	0.567391	0.0172682		SFPQ	0.415322	0.0391346		RPL35	-0.411297	0.0393769		LRRC8C-DT	-1.00007	0.0142929		NUBP2	0.609414	0.0464314		RPL34	-0.485481	0.0280892										SNHG8	-0.529012	0.0345888						DGKE	-0.823265
SLC24A1	0.916985	0.0122534		YJU2	0.657467	0.00621699		DCAF15	0.566198	0.0430244		DDOST	0.410739	0.0242479		CWF19L2	-0.415286	0.0317042		LRMP	-0.967163	0.0288134		FOXO1	0.596682	0.0190944		RNF149	-0.492884	0.0205288										PAK2	-0.52939	0.0485869						IL32	-0.833798
GRIN2C	0.901879	0.0256129		MAN1C1	0.645585	0.0198363		PRKAR1B	0.563219	0.0453628		MRPS30	0.395813	0.0352046		RALBP1	-0.420946	0.0390469		IRAK1BP1	-0.955093	0.0154969		APPL2	0.591955	0.0166774		LTA4H	-0.496117	0.04818										PABPC1	-0.533866	0.0390085						CD2	-0.850216
STARD4-AS1	0.896586	0.0360887		INPPL1	0.639321	0.0168894		ASMTL	0.561496	0.0476596		HSPA8	0.392887	0.0445096		PTPRC	-0.421433	0.0207755		HECW2	-0.942534	0.0478215		DNMT3A	0.583643	0.0466635		SLA	-0.497564	0.0163957										LYSMD3	-0.534167	0.0485869						IL2RB	-0.883985
SLC25A10	0.895517	0.0479043		ATG4D	0.637326	0.0140243		SND1	0.559073	0.0113996		TALDO1	0.376113	0.0379747		SCAF11	-0.430984	0.0176724		GCSAM	-0.932503	0.0481391		STIM1	0.57512	0.0223713		CD2	-0.499638	0.0163957										CBX5	-0.536064	0.0345888						KBTBD3	-0.88657
UPK3BL1	0.88912	0.012047		GSDMD	0.635107	0.0433226		TSFM	0.558825	0.0291998		PIN1	0.367119	0.049996		ATG12	-0.433744	0.0435054		CCDC30	-0.923064	0.0487977		MAML2	0.565456	0.0199786		ZNF331	-0.503449	0.0385172										RPS27	-0.53819	0.0345888						TCEAL8	-0.901879
PARP10	0.888048	0.0396173		PSMB10	0.633362	0.04364		ACO2	0.558087	0.0299159		RPS6KA3	-0.301415	0.0345487		CBX3	-0.439534	0.0145423		AC009107.2	-0.921684	0.0053829		CCND3	0.548933	0.0268949		SPEF2	-0.505494	0.0487737										KIAA0586	-0.54468	0.0174639						GPHN	-0.903052
EPSTI1	0.887572	0.0449234		RGS19	0.632194	0.0356068		BIN3	0.556796	0.0383186		TBCA	-0.342005	0.0352046		IDE	-0.446201	0.0479644		LINC00299	-0.905426	0.0239909		LCP2	0.545876	0.0340581		ZNF106	-0.511496	0.0284015										AAK1	-0.548674	0.0117468						MAN2B2	-0.914997
FAAP100	0.887371	0.0444472		RALB	0.630967	0.0183318		CBFB	0.55495	0.0133628		PTPRC	-0.346871	0.0439613		ZNF10	-0.448163	0.0259792		AL121935.1	-0.903427	0.0194851		RAF1	0.524678	0.0187226		VMP1	-0.52514	0.0370254										NAP1L1	-0.550565	0.02315						HSP90AA1	-0.919112
ACTN1	0.879782	0.01022		ARFGAP2	0.62815	0.0145316		NAGK	0.548338	0.0172682		CAMK4	-0.348495	0.037782		RPLP2	-0.44906	0.043067		LACTB2-AS1	-0.902984	0.0248307		MAST4	0.514472	0.0457071		RPS28	-0.527357	0.0036696										RPS21	-0.553907	0.0396776						SAMSN1	-0.924165
EFNA1	0.87901	0.0258272		FICD	0.624358	0.0188317		SERGEF	0.544498	0.00328778		ZNF217	-0.35113	0.0226232		SH2D1A	-0.449875	0.0353122		SGO2	-0.901559	0.0372646		LEF1	0.506226	0.0390936		FXR1	-0.528779	0.00823775										JOSD1	-0.554384	0.0436639						FXYD5	-0.92664
AC010260.1	0.878862	0.000132151		HDAC10	0.623715	0.0464803		CLPTM1	0.543177	0.0366995		KTN1	-0.355292	0.0391346		STAT4	-0.452096	0.0386315		PDE5A	-0.875825	0.0189563		IL16	0.493681	0.0358379		RPL39	-0.531547	0.010912										SNHG6	-0.554406	0.010717						PIK3R1	-0.947993
SPATA21	0.87174	0.0200663		SLC24A1	0.623165	0.027954		AXIN1	0.541579	0.0208147		DDX18	-0.355732	0.0318266		CD2	-0.45257	0.0387614		AC010275.1	-0.874915	0.028083		METTL15	0.468005	0.0290146		PA2G4	-0.532287	0.00823775										DLGAP1-AS1	-0.565068	0.0485869						AHNAK	-0.988444
AC079336.4	0.870427	0.0494961		ADCK5	0.621913	0.0445858		PISD	0.53934	0.0262598		CWF19L2	-0.357628	0.0315432		PPIG	-0.455207	0.0167044		AC244502.1	-0.871825	0.0390569		IMMP2L	0.459011	0.0360822		RPL36	-0.534343	0.0235777										RPL39	-0.566746	0.0469191						CYTOR	-0.996619
GCNT7	0.867106	0.00048776		LRRC41	0.615284	0.0276838		NMRAL1	0.535345	0.0308086		FBXO9	-0.377193	0.0352046		C12orf57	-0.46008	0.0425433		FBXO48	-0.853842	0.0124849		ZNF91	0.442993	0.0232859		SELENOK	-0.536757	0.0475794										RNF145	-0.570927	0.0396387						AC004448.2	-1.00128
ISG15	0.860034	0.0414606		MYO18A	0.611229	0.0245597		NOP16	0.535329	0.0449225		PPP1CB	-0.382569	0.0450488		CAST	-0.461411	0.0453015		NMT1	-0.842189	0.0142929		ANKRD10	0.401147	0.0488925		PCNX1	-0.537466	0.00872939										SYNRG	-0.571291	0.011971						SPRYD7	-1.00226
MAN1C1	0.859137	0.0125651		LTB	0.606239	0.0189862		CAMTA2	0.535195	0.0448648		ETS1	-0.383031	0.0391346		IQCB1	-0.466833	0.0408359		HIST1H2BD	-0.839894	0.0123586		FOXN3	0.358966	0.0359185		NAP1L1	-0.544069	0.00861699										RPS29	-0.581447	0.0117468						C1orf159	-1.01442
AC124944.3	0.858993	0.0189256		KLF6	0.604707	0.0084241		PSMB10	0.533607	0.0499562		RAB14	-0.398247	0.0315432		FCF1	-0.4707	0.0433905		PDE4A	-0.817534	0.0421311		PSME1	0.35876	0.0290146		DDX24	-0.547091	0.0113146										CAST	-0.584107	0.0117468						NCK1-DT	-1.02476
BISPR	0.84947	0.00597581		APOL2	0.60469	0.0145316		METTL26	0.531567	0.00392263		FBXW11	-0.398289	0.0427271		XPC	-0.475131	0.0246998		AC114760.2	-0.813903	0.0207321		RPS26	-3.93625	2.69e-06		RPL41	-0.560635	0.000786999										DDX24	-0.591968	0.0202601						HIST1H1D	-1.06408
AC010761.3	0.842953	0.0202447		MTA1	0.604604	0.0242561		HPCAL1	0.529235	0.0305089		SCAF11	-0.398805	0.0146004		RIF1	-0.476222	0.017243		NIFK-AS1	-0.806259	0.0113665		GREM2	-3.45336	0.000466677		REXO4	-0.562929	0.0342163										ELK3	-0.593416	0.0345888						DUSP16	-1.08596
ZFHX3	0.840402	0.0155394		IFI35	0.6022	0.0490725		INO80	0.529054	0.0307094		EIF3J	-0.398941	0.0318266		PURA	-0.478657	0.0109041		RCAN3AS	-0.800847	0.0248307		TCEAL2	-2.78939	0.0104002		CSTB	-0.566928	0.0269286										SNRNP27	-0.601671	0.0174639						CCDC7	-1.08876
MORC2-AS1	0.84023	0.033454		ZNF441	0.596311	0.0251596		XPO1	0.528954	0.0197993		SLF1	-0.409811	0.0439613		MECP2	-0.489039	0.0353122		CD44-AS1	-0.79711	0.0294538		SLC41A2	-2.22208	0.0230329		AC018816.1	-0.569003	0.039785										TBC1D19	-0.603355	0.0381842						CLDND1	-1.12572
ARHGEF19	0.833407	0.0310677		FLT3LG	0.59487	0.0108327		ZDHHC12	0.528817	0.0366995		MARF1	-0.409988	0.0310471		EIF2S2	-0.489981	0.0359049		ASTE1	-0.787863	0.0421311		HIST1H2AM	-1.98795	0.0435137		TANK	-0.572595	0.0439798										NXPE3	-0.605602	0.0240907						CCL5	-1.13183
AC106873.1	0.830087	0.0158555		RBM42	0.581992	0.0147622		PSME2	0.528003	0.0397416		RSL24D1	-0.413383	0.0391346		FMR1	-0.497977	0.0446181		SPAG1	-0.785422	0.0233679		AC008115.3	-1.96416	0.0140025		RPS27	-0.579247	0.00077045										AASDH	-0.631844	0.0318708						SLFN11	-1.14848
CADM4	0.828499	0.0488248		TICAM1	0.579955	0.0167372		ANKFY1	0.525704	0.019219		ARMCX5-GPRASP2	-0.418173	0.0489155		RBMX	-0.500421	0.0193311		ANO9	-0.778178	0.0215836		LDOC1	-1.83184	0.0187226		CASP8AP2	-0.584595	0.0312079										CAPRIN2	-0.647546	0.0468464						GPR183	-1.18245
ALG1L2	0.82796	0.00683075		CDK9	0.579298	0.0145316		DNASE1L1	0.51389	0.0429452		NBR1	-0.420799	0.0245802		RPS27L	-0.504164	0.0265628		KIF20B	-0.773962	0.0127161		COA6-AS1	-1.80254	0.00588943		SRRM1	-0.597662	0.0186384										UQCRB	-0.654765	0.0240907						CRYBG3	-1.23217
INE1	0.825957	0.0369253		ARFIP2	0.579055	0.0281204		ARF3	0.512529	0.0205903		POLB	-0.421569	0.0455329		RPS28	-0.516646	0.00961849		NETO2	-0.771658	0.0248307		HIST1H4E	-1.79066	0.00623859		CLK1	-0.613019	0.0163957										PTPRE	-0.657519	0.0212607						ANXA5	-1.27536
ZBTB42	0.821326	0.0219706		TNK2	0.577787	0.0231348		ABR	0.506416	0.0448648		DCAF7	-0.421829	0.0292993		TTC33	-0.516978	0.0328589		GLCCI1	-0.761617	0.0371772		AREG	-1.66135	0.000466677		TRIM23	-0.62455	0.0284015										IL7R	-0.660732	0.0380496						FARP1	-1.30045
NCKAP5L	0.81907	0.0202447		MRPL54	0.577206	0.0108893		DDX56	0.504227	0.0133222		KYAT3	-0.432977	0.0372616		USP47	-0.519092	0.0207755		LINC01004	-0.729344	0.0451027		AC133644.2	-1.62983	0.0211675		NMRK1	-0.627085	0.0194276										PLAAT4	-0.663328	0.0199333						PCSK1N	-1.36974
AC044840.1	0.812496	0.0121016		DDX39A	0.571119	0.0176502		SARM1	0.50245	0.0448648		CEACAM21	-0.434742	0.0391346		FXR1	-0.519769	0.0498809		PCYOX1	-0.724473	0.0421311		HIST1H3D	-1.5302	0.0100853		RPL38	-0.630749	0.000702334										TDP1	-0.668282	0.041807						DISC1FP1	-1.43028
LINC02803	0.810541	0.0421352		HERC6	0.565892	0.0295891		ZHX3	0.499335	0.0276053		RB1	-0.439691	0.0352046		EXOC1	-0.521193	0.043067		AL499604.1	-0.717386	0.0421311		SGPP2	-1.52627	0.0324888		CEBPZ	-0.631351	0.0258037										ETS1	-0.677082	0.0320068						HIST1H4C	-1.45208
CBX8	0.80913	0.00904623		TRIM65	0.562789	0.0440293		AL133480.1	0.496369	0.0208147		DHX29	-0.441784	0.0432337		RPS8	-0.526523	0.00582922		WAKMAR2	-0.716171	0.0305296		MAF	-1.50646	0.013467		C2orf49	-0.633684	0.0460961										MT-ND4L	-0.682654	0.0102041						VDR	-1.57769
CLN6	0.804493	0.0314094		IFNGR2	0.561201	0.0341688		FANCA	0.493195	0.0338299		TMEM245	-0.447708	0.0146004		RPS21	-0.529106	0.0317042		BCL2L11	-0.710622	0.0421311		HSP90AA1	-1.48322	0.018786		RPS21	-0.639597	0.000253079										SNHG25	-0.705581	0.0124572						ALCAM	-1.60579
MYC	0.801625	0.0283546		SCAP	0.558876	0.0295891		GGA1	0.492609	0.0322275		ATF7IP	-0.452016	0.0228219		WBP1	-0.541913	0.0360078		AC008875.3	-0.704872	0.0191977		AC044849.1	-1.47484	0.0335188		RAB1B	-0.64596	0.0235777										AC007384.1	-0.715298	0.0117468						SYTL3	-1.66701
GZMM	0.799591	0.0482393		CDK10	0.555761	0.0317488		MYD88	0.491138	0.0197993		MHENCR	-0.454168	0.0461877		RBFOX2	-0.54464	0.0265628		SLA	-0.697097	0.0053829		HECW2	-1.41136	0.0420985		RPS29	-0.665382	0.000314957										ALG11	-0.726336	0.0469191						AL691403.1	-2.01687
AL049569.1	0.792094	0.045425		WDFY1	0.550635	0.0353259		EMC1-AS1	0.490226	0.0266328		RBMX	-0.460515	0.0352046		NAP1L1	-0.555509	0.0393769		AC004448.2	-0.694322	0.0473282		AC022217.3	-1.38708	0.0238778		MEI1	-0.679268	0.0371488										NMT1	-0.72678	0.0380495						AC022217.3	-2.13718
PKN3	0.789949	0.0487639		CTSD	0.542713	0.0084241		AL360091.3	0.488686	0.0406672		TRAPPC13	-0.471692	0.0467209		RPL34	-0.564633	0.0176456		BORCS5	-0.691064	0.0333048		DNAJB1	-1.2872	0.0133151		FBXO32	-0.683608	0.0471219										AC092821.3	-0.739283	0.0199333						IFNG-AS1	-2.50802
THOC6	0.787612	0.0288326		KEAP1	0.540491	0.0119883		WWP2	0.483463	0.0488679		METAP2	-0.473267	0.0146004		HEIH	-0.56496	0.0414617		BAG4	-0.688548	0.0244874		TNIP3	-1.27601	0.0248953		VOPP1	-0.692774	0.00971311										SH2D1A	-0.754176	0.029137						HECW2	-2.82254
SESN2	0.780033	0.045425		TMEM161A	0.540428	0.0435252		LARP4	0.475276	0.0406672		NMT1	-0.47532	0.0310433		DDX27	-0.575457	0.0393769		THAP6	-0.673804	0.0294538		EVI2B	-1.25556	0.000426624		SNHG25	-0.692956	0.0163957										NMT2	-0.75911	0.0490666						RPS26	-3.40293
MYADM	0.779114	0.00438005		STAT2	0.540409	0.0155554		MRPL46	0.475049	0.0448903		TMEM256	-0.478054	0.0374261		EVI2A	-0.580588	0.0192047		RBPJ	-0.670408	0.0360199		MYBL1	-1.24733	0.00991651		THAP2	-0.696897	0.0370254										U2AF1L4	-0.770028	0.011971
PSEN2	0.77767	0.0442633		ARRDC1	0.536472	0.0317488		MIATNB	0.474933	0.0392506		SURF6	-0.482283	0.0467724		NMT1	-0.582948	0.0284123		RDX	-0.669927	0.0433825		AL354733.3	-1.24004	0.00458195		CAST	-0.697497	0.0036696										SNHG9	-0.792045	0.0117468
DUS3L	0.775784	0.00891798		COMTD1	0.534058	0.0386342		CCT2	0.473345	0.02909		PRRC1	-0.484091	0.037782		RPL38	-0.584794	0.0393769		AASDH	-0.666958	0.0468087		GCSAM	-1.21534	0.0194877		USP37	-0.72491	0.0484824										ANO10	-0.804488	0.0318708
RCL1	0.775267	0.0222529		DCAF11	0.531929	0.0419007		TIMM10	0.471735	0.0388401		XPC	-0.486061	0.0352046		HSP90AA1	-0.58533	0.0393769		ACADSB	-0.66501	0.0288134		AC093495.1	-1.20011	0.0231684		NEAT1	-0.725179	0.00077045										SGO2	-0.807603	0.0300809
ZNRF3	0.774954	0.0396905		SSBP3	0.531177	0.0123856		RBM19	0.471585	0.0338299		ZC3H6	-0.509263	0.0352046		RPL39	-0.589039	0.0168088		CCDC18-AS1	-0.655158	0.0053829		FP236383.3	-1.19984	0.0471441		RILPL2	-0.736619	0.0471118										MAF	-0.809936	0.0381842
AL138733.1	0.773383	0.0134014		MRPS2	0.521776	0.0440555		MOAP1	0.468533	0.0471879		ESF1	-0.517057	0.0271423		FRG1	-0.593914	0.0486258		LINC00662	-0.640583	0.0447469		CTLA4	-1.19334	0.00741562		AC015971.1	-0.760386	0.0284015										TTC28-AS1	-0.811814	0.0232447
AC105052.4	0.772666	0.00234038		ISG20	0.520129	0.00274743		COMMD1	0.467214	0.0197993		GOLPH3L	-0.523849	0.0226232		UBE2Q1	-0.595505	0.043067		KANSL1L	-0.635526	0.0410212		ITGB1	-1.18053	0.0162326		TRPC1	-0.766208	0.00736174										AC017002.3	-0.818595	0.0165185
MCM2	0.771216	0.0261756		AXIN1	0.516142	0.0302155		STIP1	0.462328	0.0310679		PABPC4	-0.526828	0.0352046		DLEU2	-0.601902	0.0390469		ZSCAN16-AS1	-0.633106	0.0454759		SAMSN1	-1.1649	0.0055548		LPAR6	-0.777619	0.0126323										ANKRD49	-0.821229	0.02256
RCN1	0.767491	0.00892733		DCAF15	0.512957	0.0226649		GSDMD	0.461556	0.0259888		SUDS3	-0.532517	0.0324919		NFE2L1	-0.602604	0.0486258		SNHG25	-0.63236	0.0433825		LGALS1	-1.14517	0.0394573		GTF2F1	-0.783469	0.0361343										MBNL1-AS1	-0.825542	0.0240907
RAPSN	0.767433	0.038755		RNH1	0.512544	0.0443334		HK1	0.460245	0.0488679		RPL34	-0.546439	0.0232652		DDX24	-0.605198	0.0110542		LYPLAL1	-0.617797	0.0278034		BHLHE40	-1.14112	0.028294		SNHG9	-0.783733	0.0492308										LINC00324	-0.830384	0.0396387
CFAP410	0.763634	0.0125651		TMEM63A	0.510789	0.0155833		C16orf72	0.453924	0.0262598		DDX24	-0.565245	0.0352046		RPS29	-0.618673	0.0393769		TMED8	-0.607383	0.0422495		TMEM238	-1.12644	0.00786699		PABPC1	-0.790514	0.00194572										CKAP2	-0.840154	0.0127099
DPP9-AS1	0.762404	0.0152139		DEAF1	0.508592	0.0131393		CTSB	0.451273	0.0495252		RANBP2	-0.571018	0.0306413		FAM200A	-0.620651	0.0296513		ZFP36L1	-0.605386	0.0421311		JOSD1	-1.12542	0.0471441		CLDND1	-0.80433	0.00736174										FKBP2	-0.846604	0.0456845
EMILIN2	0.761629	0.00427157		PDLIM2	0.506927	0.0108893		TWF2	0.45075	0.044019		EIF2S2	-0.57182	0.00614045		CEBPZ	-0.621502	0.0479644		C5orf24	-0.59906	0.0481391		UBE2Q1	-1.11245	0.00161496		FAAH2	-0.809667	0.0482339										GTPBP2	-0.848868	0.0170152
TMEM147-AS1	0.756859	0.0479043		MTMR14	0.505502	0.0246657		PSMB8	0.448798	0.0281186		KIZ-AS1	-0.57481	0.0439613		NSA2	-0.623793	0.0199068		NAP1L1	-0.594792	0.0179009		AC026979.2	-1.10468	0.0332882		CRIP1	-0.828479	0.0214573										CEP295	-0.859561	0.01214
SERPINE3	0.75458	0.012002		TRIM62	0.505494	0.030431		EWSR1	0.44812	0.034772		NBPF19	-0.587208	0.0352046		FAAH2	-0.639174	0.0410382		LPAR6	-0.580941	0.0481391		AL499604.1	-1.08409	0.0197378		CDADC1	-0.835324	0.0471219										AC093323.1	-0.863962	0.0469191
ARHGAP32	0.751705	0.0494961		LAMP1	0.505112	0.0213452		EXOSC6	0.447562	0.019219		PLPP5	-0.588662	0.044159		ST13	-0.645789	0.0486258		RFX1	-0.580388	0.0288134		TRAF1	-1.08368	0.0194877		SAT1	-0.836224	0.0389907										TNRC6C-AS1	-0.872669	0.0485869
AL592295.5	0.749116	0.0490403		MAP7D1	0.50196	0.0147622		MAGOH	0.442515	0.00607717		PRKCI	-0.600159	0.0185407		MIER3	-0.648116	0.0435054		MYL6B	-0.55935	0.0445634		AP005899.1	-1.06659	0.0190944		STAT4	-0.840555	0.0141689										CLEC2B	-0.895892	0.0145803
AL035658.1	0.739775	0.0420384		GTPBP6	0.500441	0.0108893		ELMO1-AS1	0.439175	0.0451581		CNOT6L	-0.603172	0.04972		CCNH	-0.648738	0.0137119		ZBED5	-0.558118	0.0402608		CLDND1	-1.06189	0.0353733		AC008875.3	-0.846444	0.0163957										SGO1-AS1	-0.923747	0.0200133
IFI35	0.73897	0.0055337		RFXANK	0.50031	0.0235279		PMF1	0.436124	0.02909		HSP90AA1	-0.604132	0.00449486		CD96	-0.652702	0.00580408		RPL38	-0.554151	0.0445634		HSD17B7	-1.06165	0.0430173		HIST2H2AC	-0.86819	0.00377764										GCNA	-0.929789	0.0490452
PODXL2	0.738206	0.0492019		ORMDL3	0.500064	0.0482835		ZFPM1	0.435991	0.0496713		C2orf49	-0.606125	0.00614045		VAT1	-0.664842	0.0486258		AC097376.3	-0.553269	0.0459609		P2RY10	-1.05988	0.0317593		RNF215	-0.904885	0.0361343										AC022706.1	-0.970623	0.0405579
IGSF8	0.735248	0.0150206		TINF2	0.498973	0.0322555		NDUFA9	0.433034	0.0406672		CEP120	-0.608351	0.015842		EFCAB2	-0.675386	0.0168088		SMC6	-0.525319	0.0207321		TNFRSF18	-1.04697	0.0270151		GPR183	-0.907132	0.0113146										FXYD1	-0.971075	0.00572053
AC007637.1	0.732775	0.0255312		DGCR2	0.496184	0.0198694		ETF1	0.431647	0.0366995		MRPL30	-0.612727	0.0353605		PTPN22	-0.676943	0.0453015		RPS29	-0.522688	0.0135589		STAT4	-1.01924	0.00495924		ADTRP	-0.915522	0.0126323										MEGF9	-0.980304	0.0240907
B4GALT7	0.731945	0.00656827		SRSF3	0.493537	0.000827278		DGCR2	0.429996	0.0233871		AC025171.1	-0.617914	0.0232652		EIF5B	-0.681754	0.0137119		AC027018.1	-0.520363	0.0335742		RAB39B	-1.01873	0.0290146		CPQ	-0.946543	0.0194276										LINC00598	-0.991975	0.0380495
AC007728.2	0.730853	0.0200934		FIS1	0.489894	0.0341688		RNH1	0.424407	0.02909		EVI2A	-0.621155	0.0174111		C2orf49	-0.689054	0.0353122		DHX40	-0.519633	0.028083		HIST2H2AC	-1.01498	0.0268949		GALC	-0.952238	0.0163957										C11orf65	-1.05673	0.042133
NAGPA	0.724964	0.0296914		DRAP1	0.487272	0.0166674		TRMT61B	0.42299	0.0387828		KAT6A	-0.621942	0.0326392		AC025171.1	-0.7046	0.0189869		NSMAF	-0.514662	0.0449952		AL136456.1	-1.01495	0.0496579		AC004825.3	-0.997956	0.0487737										ATP6V1E2	-1.07442	0.0166237
UBE2E2	0.719196	0.00702901		APH1A	0.484083	0.00385184		CISD3	0.422586	0.0344906		DCP1B	-0.62621	0.0463864		SNHG25	-0.708392	0.0409624		ITGB1	-0.510324	0.0399344		LINC01871	-1.00012	0.0266912		KNOP1	-0.998839	0.0269286										SLC19A1	-1.11469	0.0320068
NAT14	0.713351	0.0237436		CYB561	0.479461	0.0263097		TMEM63A	0.417278	0.0205264		STAT4	-0.641396	0.0427617		ZMAT3	-0.710233	0.0359049		KPNA5	-0.508787	0.0372646		SRGN	-0.994621	0.00708102		LRIF1	-1.00212	0.00673024										AC012447.1	-1.13424	0.029137
AC004825.2	0.712683	0.0451435		PPP4C	0.474144	0.0258018		MTG2	0.411348	0.0382113		ATP6V1E2	-0.651727	0.0372616		EVI2B	-0.733086	0.031197		ERCC5	-0.49724	0.0269805		MT-ATP8	-0.991994	0.0166774		TNFSF8	-1.04841	0.0477099										LINC01871	-1.15558	0.0334885
RAD54L	0.710867	0.0402983		PMVK	0.472935	0.0277558		EXOSC7	0.406417	0.0463991		SPEF2	-0.661444	0.0462604		OOEP	-0.77122	0.017243		CLN5	-0.495697	0.0288134		GPR183	-0.981147	0.0166774		AC007384.1	-1.05494	0.04818										CCL5	-1.17	0.0320068
TLR2	0.710153	0.0272927		DDOST	0.470368	0.0242561		PRKAG2	0.405684	0.00796088		DZIP3	-0.663103	0.0261932		AC243960.1	-0.792205	0.0168088		TOB2	-0.493378	0.0390569		PAM	-0.963808	0.0121149		HIST1H4C	-1.09222	0.0305249										HIST2H2AC	-1.18595	0.0117468
AC024588.1	0.706825	0.047644		SSBP4	0.46724	0.0180071		NDUFS2	0.400263	0.0383573		AL137856.1	-0.663263	0.0379747		LPAR6	-0.792921	0.00582922		EIF5B	-0.490286	0.0135616		C9orf78	-0.95716	0.00495924		GCNA	-1.12153	0.0138824										AC016074.2	-1.19069	0.0216662
ASPSCR1	0.706538	0.00427157		NOL9	0.463982	0.0170226		MLLT6	0.396784	0.0306633		EPS8	-0.68301	0.0379747		FILIP1L	-0.801216	0.0409624		RPL37A	-0.478888	0.0338132		IL2RA	-0.953219	0.0330716		LINC01876	-1.13523	0.0458475										MT-ATP8	-1.20417	0.000232261
SH3GLB2	0.705665	0.00482699		MFNG	0.463787	0.0189862		SEC24C	0.396088	0.0430244		TTC33	-0.685886	0.04972		TPRG1	-0.807611	0.0176724		TTC33	-0.47741	0.0288134		CD55	-0.95132	0.0484069		AC246785.3	-1.13645	0.0148622										AC025171.3	-1.2094	0.0438311
MIR17HG	0.700377	0.0100694		SNX17	0.463719	0.0317488		QRICH1	0.394289	0.0385721		AC005224.2	-0.691227	0.0445096		TSPAN2	-0.808909	0.00774576		RBMX	-0.472728	0.0337382		FARP1	-0.94998	0.0268949		BEX5	-1.13884	0.0260683										HIST1H4C	-1.27597	0.0117468
AC018904.1	0.698889	0.045425		NAGK	0.463057	0.0317488		MRPS18B	0.384482	0.0417958		MPZL3	-0.702961	0.037653		LINC01376	-0.809482	0.0176456		BICRAL	-0.456896	0.0294538		CD7	-0.931666	0.0439066		IL2RB	-1.14424	0.0163957										AC026979.2	-1.31565	0.0396387
FCGRT	0.697936	0.047081		WDR73	0.462602	0.0189862		SDHD	0.379756	0.0197993		LRRC8C-DT	-0.704587	0.0115325		DZIP3	-0.826182	0.00582922		PTPRC	-0.430885	0.0481391		BEX5	-0.92411	0.0203942		SPDYA	-1.15774	0.0258037										MAP3K9	-1.32718	0.0469191
PLCH1	0.695213	0.0429449		QARS	0.462035	0.0417001		PPIA	0.372446	0.0197993		ALG13-AS1	-0.714025	0.0352046		AC073342.1	-0.833432	0.0362923		ZC3H6	-0.429216	0.0421311		SNHG25	-0.918918	0.00588943		ANXA1	-1.21585	0.0163957										LINC02340	-1.33983	0.0319918
RFX2	0.683134	0.0107793		TWF2	0.449576	0.0457394		TBC1D22A	0.366041	0.0421217		AC010976.1	-0.725732	0.0292993		AL137856.1	-0.865816	0.0188836		SON	-0.428473	0.0386508		RPL36AL	-0.917383	0.00708102		PKIA-AS1	-1.23434	0.0126323										C6orf99	-1.4945	0.0396387
PPP1R16A	0.680593	0.0233799		CCDC32	0.44478	0.0347303		FUS	0.364683	0.0300638		MBOAT4	-0.773388	0.0226232		AL354733.3	-0.87267	0.00459042		CBL	-0.409243	0.0454759		PIK3R1	-0.915441	0.0320432		CCL5	-1.31547	0.0284015										FLVCR1-DT	-1.63247	0.0111462
DNAJB12	0.680504	0.00463549		ITGB7	0.441861	0.0446288		RRAGA	0.364659	0.0472633		AL354733.3	-0.77562	0.0146004		RPL34-AS1	-0.906258	0.0218167		ATRX	-0.403851	0.0333048		SVIP	-0.900984	0.0230329		LINC01871	-1.37202	0.0445606										AL390957.1	-1.67098	0.0469191
FAM241B	0.678346	0.0365208		BAHD1	0.441782	0.0349233		ECHDC2	0.361469	0.0399754		CLDN12	-0.77736	0.044159		ABCD2	-0.918872	0.0137119		RPL36A	-0.354415	0.0472588		RNF166	-0.89378	0.0238778		PASK	-1.40371	0.00971311										SOX4	-1.67144	0.0174639
KTI12	0.674021	0.00463549		IDH3G	0.438447	0.0215149		HM13	0.356608	0.034772		TRPC1	-0.799581	0.015842		SNHG9	-0.923649	0.00459042		KTN1	-0.345361	0.0333048		ANKRD42	-0.87846	0.0187226		FAM160A1	-1.46833	0.00823775										RPS26	-1.7329	3.45e-05
PIK3CD-AS2	0.673254	0.038755		SPG7	0.434326	0.0145316		HAPLN3	0.352273	0.0406672		LPAR6	-0.80734	0.00842393		SNED1	-0.925596	0.0199068		RANBP9	-0.343853	0.0451027		BMI1	-0.875611	0.0290146		CYTOR	-1.49796	0.0107193										TBX21	-1.75342	0.0188469
ZBTB17	0.672993	0.0196632		LAMTOR1	0.431616	0.0239996		IMP3	0.350951	0.0331549		ERFL	-0.833387	0.0436219		AC025171.3	-0.935131	0.014046						PPP1R2	-0.873018	0.00248671		PRDM1	-1.62933	0.0150776										HIST1H4J	-2.04156	0.042133
FBXO6	0.672485	0.0232781		SUGP1	0.430102	0.0489821		PSEN1	0.348497	0.018187		SMAD5	-0.874806	0.0144036		AL023584.2	-1.06015	0.0137119						SCD	-0.872621	0.0324875		ABCA3	-1.64598	0.0145664										AC072022.2	-2.1138	0.0469191
RRP1	0.670317	0.0176252		HTRA2	0.429489	0.0417001		GTPBP4	0.344991	0.0385721		AP005899.1	-0.889674	0.0321547		AC010168.1	-1.12615	0.0146691						KCNA3	-0.869651	0.038372		EDA	-1.8226	0.0340761										PCSK1N	-3.1332	0.0117468
KCNC1	0.667607	0.0474452		HLA-F	0.424826	0.0496848		AATF	0.336254	0.0381516		OOEP	-0.898509	0.023891		HIST1H4C	-1.14013	0.049061						CCL5	-0.860755	0.0213389		AC006369.1	-2.09157	0.00377764
RHD	0.667243	0.012304		TPGS1	0.422427	0.0444422		FXN	0.330041	0.0377342		C7orf31	-0.90073	0.015842		TRAV6	-1.16397	0.0414902						SLC36A4	-0.842735	0.0148419		HECW2	-2.31912	0.0036696
DPP3	0.665454	0.0482393		ZNF564	0.420974	0.0461289		TOM1L2	0.329457	0.02909		SNHG22	-0.900923	0.0391346		CD70	-1.18311	0.0199068						ENO2	-0.826475	0.0420298		RPS26	-3.1641	2.4e-05
TLE2	0.663802	0.00428206		HSPA8	0.420878	0.040995		MTCH2	0.327928	0.0387828		CST7	-0.921065	0.0310433		AC026979.2	-1.18935	0.011518						CLK1	-0.826191	0.038372		GREM2	-4.44065	0.00935484
IRF9	0.661348	0.0410638		TAP2	0.414129	0.0181189		CCDC47	0.325604	0.0433959		FXYD1	-0.938238	0.0232652		ST8SIA6	-1.19473	0.0446181						RNMT	-0.823685	0.035221
APOL2	0.656296	0.0268601		STK10	0.406618	0.0315445		GNAI3	0.308443	0.0488679		AC004039.1	-0.945005	0.0101307		CLECL1	-1.25986	0.0353122						CXCR4	-0.823104	0.00249474
MTHFD1L	0.655404	0.0224397		HEXA	0.405757	0.0274034		DNAJC3	0.304055	0.0496713		SYTL2	-0.947482	0.0369966		AOAH	-1.2756	0.0109041						CAST	-0.820021	0.0070069
CACTIN	0.655192	0.030839		AP2M1	0.404392	0.0363229		MLLT3	0.303018	0.0493026		AL157838.1	-0.976756	0.0406415		MATN2	-1.27865	0.0176724						EIF2S2	-0.819025	0.0070069
ZNF677	0.654445	0.0331419		MTMR12	0.403488	0.0295891		SCAF8	0.300381	0.0488679		PIK3R1	-1.03361	0.0355472		NUGGC	-1.29067	0.0109041						SQSTM1	-0.815768	0.0190944
LINC01389	0.650299	0.0489845		EIF3B	0.402232	0.0461289		PPIB	0.296418	0.0472633		PKIA-AS1	-1.03435	0.0249094		AL592429.2	-1.36033	0.0217423						COX14	-0.800908	0.0335188
THEM6	0.649898	0.0152139		CCAR2	0.399974	0.0331399		ZNF708	0.288462	0.0387828		GCNA	-1.0731	0.0144036		AC123512.1	-1.39346	0.0470227						RPS29	-0.798728	0.00553478
PSME2	0.648331	0.0481608		SERGEF	0.397561	0.0459714		UBE2L3	0.287205	0.0458533		AC025171.3	-1.08015	0.022669		CADM1	-1.56855	0.0221457						SDCBP	-0.797159	0.0367043
AL355388.3	0.648248	0.0481608		CLSTN1	0.397341	0.0108478		SSB	0.283753	0.0458999		AC015802.6	-1.08225	0.0352046		NEXMIF	-1.64704	0.0379583						NTMT1	-0.791077	0.013467
MFSD4A	0.648173	0.00807221		DAZAP1	0.387044	0.0189862		FIS1	0.276354	0.0447976		HDX	-1.08764	0.0417368		RPS26	-2.39204	0.00949635						RBBP9	-0.790178	0.0471441
LGALS9	0.641707	0.0487639		ECHDC2	0.385737	0.0290105		UBAP1	0.263397	0.0392589		PLEKHG2	-1.12097	0.0384558										ATG16L1	-0.789553	0.0279877
HSPBP1	0.641658	0.0492019		ZNF169	0.385664	0.0258018		RPS15A	-0.247467	0.0495203		AC015971.1	-1.1361	0.0144036										AC008875.3	-0.782154	0.0171713
AC104532.2	0.639799	0.0402948		UBE2M	0.384435	0.0409945		BOD1L1	-0.273566	0.0299159		SEPTIN10	-1.14786	0.04972										ARL14EP	-0.775867	0.0358771
NFIX	0.639272	0.0483979		FAAP20	0.373901	0.0317488		SREK1IP1	-0.276488	0.0344795		AP003327.2	-1.16642	0.0352046										AC067945.4	-0.775235	0.0488925
IRAK1	0.638091	0.00190017		CCDC85B	0.373389	0.0274034		SCAF11	-0.277364	0.0366995		AC010168.1	-1.25022	0.00842393										RPS21	-0.767483	0.00249474
JMJD4	0.634847	0.00454523		RAB8A	0.372786	0.0458392		EPS15	-0.279636	0.0359866		HECW2-AS1	-1.26914	0.0284682										GKAP1	-0.765091	0.00708102
BIK	0.63305	0.0155175		CCDC12	0.369103	0.0156679		ELOB	-0.27989	0.0471879		LARGE1	-1.2885	0.0449903										CUTA	-0.760417	0.00773929
MYH7B	0.631782	0.0215741		RAB2B	0.365156	0.0236252		GOLGA4	-0.287067	0.0276053		AREG	-1.30343	0.0144036										BTG3	-0.758726	0.0215057
YJU2	0.631255	0.00249059		YWHAQ	0.365002	0.0472397		TAOK1	-0.295797	0.0385721		NSMCE1-DT	-1.38443	0.0427617										RPL38	-0.756651	0.00407665
PSMB10	0.630396	0.0484355		RUFY1	0.36101	0.0341688		RAP1GDS1	-0.297777	0.0488679		AL021155.5	-1.40381	0.046581										IL7R	-0.751622	0.0340581
SSBP3	0.627871	0.00156448		PPIA	0.360575	0.0209405		KPNA1	-0.304523	0.0320626		CP	-1.40512	0.0352046										HSPE1	-0.751285	0.0211675
SPPL2B	0.627859	0.00723477		PHYKPL	0.360338	0.0452549		NLRP1	-0.316438	0.0468531		SRSF12	-1.40905	0.0144036										HSP90AB1	-0.749892	0.0423238
SMYD5	0.626355	0.0202447		GIGYF1	0.352189	0.0457394		KIAA1109	-0.320293	0.0392506		RGPD2	-1.50526	0.0315432										DDX24	-0.746238	0.000551742
TELO2	0.623804	0.0356154		VPS51	0.351835	0.0386342		AMD1	-0.331734	0.037455		CLECL1	-1.51253	0.0450488										LIMS1	-0.745939	0.0435137
AP000331.1	0.620048	0.0351668		UBE2N	0.346989	0.0162342		RAD21	-0.332739	0.0350608		NEXMIF	-1.64174	0.0185407										C5orf51	-0.7443	0.038029
PLK3	0.618794	0.0050992		EIF5A	0.340457	0.0231348		SRSF11	-0.333096	0.0458533		CCSER1	-1.90171	0.0489155										RORA	-0.742281	0.00495924
STK11IP	0.618298	0.0155151		ASNSD1	0.337275	0.0417001		KAT6A	-0.340414	0.0456537														RANBP2	-0.741294	0.0230329
MCRIP1	0.618237	0.0285282		TUBGCP3	0.33271	0.0317488		RALBP1	-0.343725	0.0197993														OOEP	-0.739676	0.0459112
GEMIN4	0.616442	0.0155175		COPE	0.32954	0.030431		NUCKS1	-0.345214	0.0430244														KTN1	-0.732513	0.0177471
PRKX-AS1	0.615476	0.0316792		ARHGAP45	0.326118	0.027954		CCDC18	-0.345309	0.0266328														SMAP2	-0.732126	0.0162326
B9D2	0.615093	0.018427		ANXA11	0.325453	0.0188532		SMC6	-0.347522	0.0433959														RPS27	-0.721458	0.0121748
PLEK2	0.61256	0.028837		CAPZB	0.308124	0.0317488		RB1	-0.348005	0.0155195														MMGT1	-0.720591	0.041651
NBEA	0.610353	0.007392		CHST11	0.302587	0.0302155		PRRC2C	-0.349918	0.0458533														RPL41	-0.717013	0.0178877
SRSF5	0.608664	0.0155175		SELENOT	0.294302	0.0231348		DLEU2	-0.354683	0.0244435														CBWD5	-0.714289	0.0190944
MAP11	0.607073	0.0494961		EXOSC6	0.290962	0.0417001		ZBTB38	-0.361314	0.0388401														RPL36	-0.711181	0.0190944
CTBP1-AS	0.606991	0.0202447		GSTK1	0.284058	0.0379974		RNF168	-0.361438	0.0315675														LPAR6	-0.710302	0.0183166
DDX49	0.606125	0.0131987		MYH9	0.228876	0.0483253		KMT2A	-0.362963	0.0291998														ZC3H15	-0.705695	0.0190944
INAFM1	0.606034	0.0200934		AKAP9	-0.227298	0.00135886		PTPRC	-0.36818	0.00397322														FXR1	-0.699454	0.0121149
PUF60	0.604454	0.00950307		TBCA	-0.250726	0.00154495		MTIF3	-0.368599	0.0417958														M6PR	-0.690893	0.0190944
IFRD2	0.603766	0.0326883		ATRX	-0.252797	0.000884037		CHD4	-0.374991	0.0411903														MRPL1	-0.688029	0.0340581
OBSCN	0.603068	0.017258		BRWD1	-0.267166	0.00122098		TTL	-0.375823	0.0406672														FXYD5	-0.684998	0.0190754
AGPAT2	0.602226	0.0474423		DNAJB14	-0.270536	0.00114155		HERC1	-0.376302	0.0489451														PLEKHA7	-0.68258	0.038029
SH2B3	0.602105	0.00480384		TLE4	-0.272728	0.000575124		KIF20B	-0.377264	0.0133222														SNRNP27	-0.67996	0.038029
AKAP8	0.602023	0.00891798		SCAF11	-0.280221	0.000860157		FXR1	-0.383775	0.0209424														HABP4	-0.679868	0.0275749
CCDC61	0.598891	0.014868		UPF2	-0.280996	0.000665396		SYNRG	-0.38401	0.0133222														RPS28	-0.679574	0.00495924
HPS6	0.595951	0.0149361		WWP1	-0.282535	0.000545131		SYF2	-0.395985	0.0350608														EVI2A	-0.676099	0.0185654
AC127035.1	0.595655	0.0121016		ZNF480	-0.284919	0.00107107		CBX3	-0.397302	0.0197993														EPB41L4A-AS1	-0.672746	0.0238778
NEIL2	0.594357	0.024319		SNRK	-0.287545	0.00164089		AC007384.1	-0.397747	0.0262598														TMEM38B	-0.672367	0.0471441
MAGEF1	0.593396	0.0459836		REV3L	-0.292217	0.00184001		ZCCHC9	-0.401114	0.0381516														RPL39	-0.660994	0.013467
WDR81	0.591031	0.0377201		DIS3	-0.292779	0.00148126		CCNH	-0.403697	0.02909														SRRM1	-0.659142	0.0190944
RTEL1	0.589657	0.0272927		PPIG	-0.293504	0.000697822		ERLEC1	-0.404987	0.0377342														MORF4L2	-0.655583	0.0190944
MGAT2	0.58925	0.017516		RPL35	-0.29538	0.00133861		TBC1D19	-0.406397	0.0421217														NDUFB1	-0.653255	0.00495924
SH3D19	0.588487	0.0283546		ARL6IP1	-0.295757	0.000187303		ANKRD49	-0.407233	0.0244435														UQCRQ	-0.652909	0.0190944
ARFGAP2	0.585671	0.0191038		TBRG1	-0.299707	0.0007484		RBMX	-0.415381	0.0488679														RPL37	-0.650404	0.0166774
SLC39A13	0.58439	0.0155175		KMT2A	-0.302993	0.000230596		LMBRD2	-0.416868	0.0366995														FYTTD1	-0.649672	0.0070069
CCDC102A	0.583952	0.0266469		ATG12	-0.308825	0.000444152		SPTY2D1	-0.420994	0.0366995														RBFOX2	-0.648265	0.00680047
RERE-AS1	0.577532	0.00952949		GKAP1	-0.318141	0.000517711		BRD7	-0.422291	0.0322275														IK	-0.645141	0.00708102
WDR73	0.57395	0.00609088		EIF3J	-0.320333	0.000628463		CREBL2	-0.427805	0.0451581														ANP32B	-0.642602	0.0100853
STK25	0.573789	0.0341023		FBXW11	-0.320978	0.00152824		WBP4	-0.433736	0.0210667														ANKRD49	-0.637378	0.0166774
FBXL22	0.573355	0.00992109		PARP8	-0.325683	0.00155489		ZEB1	-0.435814	0.0289034														GPR174	-0.636361	0.0457131
RPS6KA4	0.572814	0.0292202		ZC3H15	-0.32657	0.000563723		IFNAR1	-0.439108	0.0310165														RNF145	-0.632579	0.0237613
GREB1L	0.572077	0.027615		LRRC58	-0.327306	0.000783305		PHIP	-0.440923	0.0125947														RPL34	-0.625032	0.0104002
FICD	0.568535	0.0436395		NDUFS1	-0.327769	0.000946801		RWDD1	-0.442659	0.00796088														RWDD1	-0.616857	0.00778986
GSDMD	0.567762	0.0155175		UBXN2A	-0.334594	0.000683611		TTC33	-0.442739	0.0366995														POR	-0.61526	0.0401404
MBD3	0.567727	0.0304142		CBX3	-0.335902	0.00011583		ATP5ME	-0.443435	0.0458533														CAMLG	-0.61392	0.0165537
MPDU1	0.566557	0.0203715		DCAF10	-0.337274	0.000792368		TTN-AS1	-0.444535	0.0311032														MTFP1	-0.613818	0.0187226
SCAMP1-AS1	0.566306	0.0219706		SYNRG	-0.33844	0.00185771		C2orf49	-0.448324	0.0197993														RPL12	-0.604103	0.0183166
SIDT1-AS1	0.566139	0.0402948		RPS6KA3	-0.338664	0.000309598		TP53TG1	-0.45651	0.0259888														GRPEL1	-0.600387	0.0349062
RNH1	0.565327	0.0157814		KANSL1L	-0.33873	0.00165275		NAP1L1	-0.459073	0.032675														STAMBP	-0.597969	0.0238778
CORO7	0.564511	0.0149361		URGCP	-0.339425	0.0012867		YWHAH	-0.459862	0.0381516														CMC2	-0.594362	0.0148749
MOAP1	0.562157	0.0139968		ELK3	-0.340351	0.000606164		HNRNPLL	-0.4608	0.0489451														DNAJC8	-0.593973	0.0190754
CAPN15	0.561807	0.000901056		CCAR1	-0.342832	0.000379198		ARMCX3	-0.463271	0.0497209														SMC3	-0.590859	0.0230329
UBE2L6	0.56173	0.0296164		DDX46	-0.348374	0.00017044		DUSP16	-0.463792	0.0244435														CCND2	-0.585272	0.0471441
BST2	0.559855	0.0351668		KRAS	-0.348506	0.00128023		NABP1	-0.472894	0.0455142														HIGD2A	-0.583605	0.0484069
SCRN2	0.559291	0.0219706		AC097376.3	-0.349808	0.00136793		JOSD1	-0.473574	0.0387828														NDUFA1	-0.580711	0.00495924
C19orf48	0.557612	0.0200413		RAB14	-0.358085	0.000697464		ETS1	-0.475615	0.0387828														RPS8	-0.579596	0.029587
PDCD2L	0.554483	0.0408584		FXR1	-0.359098	0.000300115		PDE4DIP	-0.477473	0.0466751														NEAT1	-0.57949	0.0230851
AXIN1	0.554339	0.000901056		ALOX12-AS1	-0.359395	0.00161882		IKZF3	-0.479378	0.0231882														DEK	-0.579103	0.0144509
ZNF669	0.553754	0.0184115		PHIP	-0.368034	5.49e-05		CCDC28A	-0.486571	0.0350608														PA2G4	-0.579027	0.0423215
AC087501.1	0.552939	0.038755		POLE3	-0.368172	0.00134882		CCDC66	-0.487089	0.0430244														UBXN1	-0.5783	0.00557764
CHRM3-AS2	0.552892	0.0443085		MBD5	-0.372498	0.000926181		CORO2A	-0.487712	0.0483806														CD2	-0.577234	0.038029
RASAL3	0.552879	0.0176252		SLA	-0.373744	0.00114716		P2RY10	-0.487774	0.0366995														BZW1	-0.575579	0.0312226
MOV10	0.552238	0.014842		RPS8	-0.376561	0.000733969		PTPN22	-0.489064	0.0380741														PRRC2C	-0.574459	0.0360516
ABCB9	0.551572	0.027388		PPP1R16B	-0.381147	0.000438645		STK38	-0.493893	0.0332981														PPIL4	-0.570726	0.0484069
RNF157-AS1	0.551444	0.0236568		FYB1	-0.384901	0.000823864		NSUN6	-0.495842	0.0291998														SPTY2D1	-0.570568	0.0277539
TINF2	0.550585	0.0155175		KIAA1109	-0.388882	0.00152507		EDEM3	-0.496536	0.0406672														GABARAP	-0.568665	0.0265042
SSBP4	0.550363	0.00643956		ZNF780B	-0.391361	0.00152827		PHF12	-0.499337	0.0418913														COX7B	-0.561367	0.0288133
CYB561D2	0.549738	0.00683075		MFSD11	-0.391726	0.00160185		BORCS5	-0.504398	0.0493026														DHX40	-0.555547	0.0336893
WDR25	0.54933	0.0353839		KAT6A	-0.392861	9.71e-05		ZNF322	-0.515875	0.0374274														CAPN7	-0.554955	0.00495924
BIN3	0.543221	0.0304052		STRADB	-0.393785	0.00170396		FBXO25	-0.522229	0.0421217														GDI2	-0.552884	0.038029
PNPLA7	0.540964	0.0443591		DDX21	-0.394415	0.000772364		MARF1	-0.525164	0.032675														MRPL34	-0.550951	0.0187226
GTPBP6	0.53907	0.0138912		SURF6	-0.394908	0.000589638		TXNDC16	-0.528058	0.0366995														CALM2	-0.546099	0.0252969
OGFOD3	0.537972	0.0367684		AC026202.2	-0.395171	0.000505373		PPM1M	-0.529483	0.0374437														DNAJA2	-0.544681	0.0215057
NCLN	0.535145	0.00683075		KIAA0586	-0.396703	0.0013707		MED7	-0.534391	0.0410328														CWC22	-0.541075	0.0277539
GCNT2	0.534838	0.0179673		ZNF451-AS1	-0.397105	0.000299054		DPM3	-0.53608	0.0406672														TMEM50A	-0.540377	0.0246205
SLC27A1	0.527931	0.0402948		AL122035.1	-0.397161	0.00179838		PIGBOS1	-0.547702	0.0262598														SNRPA1	-0.536168	0.0496482
EXOC7	0.527279	0.00161051		SUDS3	-0.400596	0.000727127		CCDC141	-0.549804	0.0406672														DYNLRB1	-0.531447	0.0187226
MTA3	0.526851	0.00349413		SLF2	-0.403742	0.000964802		NIFK-AS1	-0.550241	0.028746														CDKN1B	-0.530939	0.0335188
CRTC1	0.524756	0.0314094		BRD7	-0.404713	0.000541444		DLGAP1-AS1	-0.550365	0.02909														RPLP2	-0.530463	0.013467
UNKL	0.521157	0.00892733		IKZF3	-0.404798	0.00010742		NCAPD3	-0.558253	0.0366995														CWF19L2	-0.530405	0.0230329
CDK9	0.520655	0.00992109		DDX18	-0.408465	0.00042287		SLC39A10	-0.559401	0.0244435														ATP5PD	-0.529686	0.0420521
MRPL54	0.515972	0.010294		AP2B1	-0.408467	0.00017985		NUCB2	-0.560602	0.00572258														RBPJ	-0.524879	0.0121149
SCAP	0.510484	0.0110679		MECP2	-0.40987	0.00151245		FRG1	-0.561228	0.0205903														TMEM71	-0.524633	0.0420521
DNPEP	0.510281	0.00199338		DISP1	-0.411246	0.00152309		ZMAT3	-0.56687	0.0273281														WBP11	-0.523918	0.0294847
KLF16	0.50924	0.00587266		PIKFYVE	-0.412362	0.000218913		CD2	-0.570894	0.0430244														NMT1	-0.521434	0.0435457
GSTP1	0.50912	0.0134235		RPL34	-0.412518	0.000104152		MT-ND4L	-0.574149	0.00599065														RPL35A	-0.521109	0.0484069
MFNG	0.508269	0.00427157		C5orf24	-0.413162	0.00158377		COA5	-0.575022	0.0247583														CNOT8	-0.52055	0.0231684
GMPPA	0.507072	0.038755		ERLEC1	-0.414271	0.00020104		NMT1	-0.576874	0.00395251														EML4	-0.519183	0.0343946
NUDT19	0.506361	0.0376408		KTN1	-0.414509	0.000164631		DDX24	-0.580038	0.0435699														DDX50	-0.518649	0.0166774
AC004951.1	0.502561	0.0256129		STAT4	-0.420108	2.47e-05		CCL5	-0.588072	0.0208147														UBE2B	-0.513433	0.0223713
ZIK1	0.502422	0.0449808		CTR9	-0.420535	8.9e-06		WIPF1	-0.594387	0.0299159														EIF1B	-0.513156	0.0279877
MTA1	0.502288	0.0110068		COX7C	-0.42196	0.000924668		SMAP2	-0.600647	0.00582723														DYNC1I2	-0.512043	0.0324888
FARSA	0.502134	0.0135032		TTC9C	-0.423557	0.000234682		CD96	-0.602343	0.00767744														C11orf58	-0.508886	0.0197378
DDX51	0.501008	0.0400289		SLAIN1	-0.425564	0.00020656		AL137856.1	-0.608642	0.0276053														RSBN1	-0.508199	0.0262697
TRMT2A	0.500326	0.0316417		EXOC1	-0.425793	0.00130201		UQCRB	-0.610803	0.0231882														SEC22A	-0.507268	0.0190754
CDK10	0.499903	0.0396173		GPATCH11	-0.42784	0.000854933		FER	-0.614984	0.00896185														SLC38A1	-0.506752	0.0445767
ZNF416	0.499866	0.0294138		ACOT13	-0.430217	0.00103107		FAM227B	-0.623615	0.0197993														PRPF38B	-0.505822	0.023325
TEPSIN	0.498961	0.0254658		DGKE	-0.436606	0.00159306		CST7	-0.6237	0.0430244														TMA7	-0.505237	0.0256343
PDLIM2	0.498086	0.0176252		TRAT1	-0.436663	0.000469831		SAMSN1	-0.629859	0.0381516														YTHDC1	-0.504812	0.0186791
PGRMC1	0.497539	0.0216256		TTN	-0.440933	0.000168132		ZBTB6	-0.630979	0.02909														LINC01578	-0.504676	0.0340581
NSMF	0.494709	0.0229938		CNPPD1	-0.442526	3.75e-05		APOLD1	-0.633225	0.00780575														DENND4A	-0.503998	0.0377665
FBXL12	0.493454	0.0421344		EPM2AIP1	-0.443437	0.000617071		MSL3	-0.637211	0.0464509														OST4	-0.503372	0.0230851
SMYD2	0.491019	0.0229684		ATF7IP	-0.445209	0.000459477		AKIP1	-0.639914	0.0471879														CENPC	-0.501741	0.0424736
RIC8A	0.489831	0.00249059		EIF2S2	-0.446205	0.00091369		FBXO48	-0.642572	0.0152331														ISCU	-0.497756	0.028294
ISCA2	0.488566	0.0351668		AC010894.3	-0.44644	0.00143788		AC010894.3	-0.650292	0.0107596														SEC62	-0.49719	0.0163757
CCT7	0.487763	0.00530313		PURA	-0.447288	2e-06		FLVCR1-DT	-0.650471	0.0266328														ELOB	-0.496266	0.0178877
TUBA1A	0.486857	0.0262025		ANKRA2	-0.449743	0.000282503		NXPE3	-0.650816	0.0189586														CBX3	-0.493745	0.013467
EHD4	0.484893	0.0300769		CLEC2D	-0.451062	0.00126999		AL354733.3	-0.661798	0.00630732														ATG12	-0.493644	0.0320432
CAMKK2	0.483973	0.00311467		SEC22A	-0.455096	0.000595747		ZC3H6	-0.667021	0.0222369														PTGES3	-0.488938	0.0358771
ZDHHC12	0.482552	0.0155394		NDUFV2-AS1	-0.458178	0.000624979		AC092821.3	-0.673448	0.00896185														ARHGAP5	-0.483691	0.0471441
CAPN1	0.481149	0.00487081		AIM2	-0.458973	0.000221777		CKAP2	-0.679955	0.0418913														PARK7	-0.481544	0.0230329
TICAM1	0.477699	0.00550242		PTPRC	-0.463127	3.58e-06		FOXJ2	-0.681339	0.0488679														NNT	-0.475263	0.0430935
BRF1	0.477482	0.00237802		DHX40	-0.463214	0.00010473		TTN	-0.688753	0.0174966														CIRBP	-0.474638	0.0459112
MED16	0.476482	0.0139968		PCYOX1	-0.471597	0.00138437		AC099343.3	-0.691497	0.0468531														XBP1	-0.474065	0.0386047
PPAN	0.476416	0.0300769		PAXBP1	-0.474147	0.00122805		SH2D1A	-0.692271	0.0387828														RPL28	-0.467154	0.0296315
ZNF439	0.47488	0.01857		RASA1	-0.476094	6.97e-05		SPAG5-AS1	-0.703808	0.0209424														PPP1CB	-0.465581	0.023707
LRRC59	0.474334	0.00454523		ALG11	-0.477346	0.000773166		AC243960.1	-0.707861	0.00328778														MIER1	-0.461747	0.0208464
WDR46	0.472502	0.0316792		RPS29	-0.479299	0.00185721		TTC39C-AS1	-0.708195	0.0488679														RSL24D1	-0.45841	0.0277539
ZNF428	0.472304	0.0203372		AC114760.2	-0.480539	0.00128541		AP002381.2	-0.712563	0.0456114														TPT1	-0.455784	0.0484069
LRRC41	0.471514	0.0157457		SNRNP27	-0.4834	0.000783425		SNHG9	-0.712766	0.0465756														UXT	-0.454994	0.0190754
SELENOH	0.470831	0.0408385		UBE2Q1	-0.484047	0.0017288		GPR174	-0.719375	0.014475														RPS12	-0.443643	0.028294
SRSF3	0.470449	0.00199338		CD96	-0.485663	0.000947606		JAML	-0.723981	0.00599065														SYNRG	-0.432035	0.0275749
GGT7	0.469421	0.0110679		AC006369.1	-0.486403	0.0015007		CEP152	-0.72476	0.0197993														NFE2L2	-0.430939	0.0279877
KLHDC4	0.468244	0.0449234		AC010275.1	-0.488331	0.000417397		CAST	-0.731149	0.0146557														ATP6V1E1	-0.420578	0.038029
GUCD1	0.466476	0.00168733		BLM	-0.48908	0.00115948		SLC25A20	-0.732459	0.0304243														RPA3	-0.420094	0.0424736
PRR5	0.466381	0.0331401		C9orf78	-0.491646	1.86e-05		INO80B	-0.746667	0.0453628														CIB1	-0.419601	0.0434294
PGAM5	0.465042	0.0254658		RPL38	-0.492445	0.000136584		NAP1L2	-0.75181	0.0468531														SON	-0.417889	0.038029
NMI	0.464007	0.0250472		SEC62	-0.494222	1.05e-05		HIST1H4H	-0.752673	0.044019														DSTN	-0.417515	0.0290146
RNF31	0.462245	0.0281723		GLCCI1	-0.496169	4.34e-05		EVI2A	-0.753089	0.032675														CSTB	-0.413176	0.0245964
TRIM44	0.461127	0.038198		FBXO48	-0.499603	0.000790847		ERFL	-0.759145	0.0288654														TRA2B	-0.40178	0.0386047
ARHGAP27	0.46102	0.0288326		RB1	-0.501738	2.05e-05		NUF2	-0.759559	0.0406672														ATP5MPL	-0.400874	0.0484069
ANXA6	0.459763	0.000901056		MRPS10	-0.502312	0.000170016		MEGF9	-0.761252	0.0197993														RBM25	-0.400738	0.0230329
SNX18	0.458744	0.0304052		RBMX	-0.5055	5.17e-06		AC020911.2	-0.77071	0.0358105														DDX18	-0.400738	0.0238778
CHMP1A	0.456447	0.00891798		LRRC37A3	-0.505581	0.00155111		LINC02422	-0.771537	0.0499982														RPL32	-0.399625	0.0484069
HLA-F	0.455491	0.00330719		C2orf49	-0.50849	0.000191805		LPAR6	-0.774073	0.0172682														RPF1	-0.396066	0.0400208
ASMTL	0.4554	0.0450199		ASCC1	-0.513328	0.00113396		AC023632.2	-0.774193	0.0299159														RPS16	-0.39512	0.0417909
OGFR	0.453293	0.0149361		AMD1	-0.518166	0.000616691		BIRC3	-0.778849	0.00896185														HCLS1	-0.39016	0.0275749
SERPINB8	0.451703	0.0451435		TCAF1	-0.518469	0.000488999		CPM	-0.786195	0.0338299														KMT2A	-0.388171	0.0270151
RBM42	0.450589	0.0155175		ABCD2	-0.520434	0.000905765		SRGN	-0.795537	0.0314908														PCBP2	-0.380246	0.0471441
TMEM150A	0.450472	0.0268601		TRG-AS1	-0.521792	0.000205205		FAM174B	-0.79736	0.0255403														ANKRD12	-0.363587	0.0412168
TRIM62	0.449623	0.0400289		AC053513.1	-0.52561	1.22e-05		AC009313.1	-0.798181	0.0453628														TRBC1	-0.36119	0.0290146
LYPLA2	0.449091	0.0150368		AC009299.3	-0.525941	0.000239942		KANSL1-AS1	-0.809236	0.0314908
KAT5	0.448482	0.00127808		EIF5B	-0.527901	4.66e-05		TRAV8-2	-0.823519	0.0349827
VPS51	0.448019	0.0480816		IGIP	-0.53152	0.00177407		DCP1B	-0.831115	0.0358105
TMEM250	0.447296	0.0115029		OVOL2	-0.532439	0.000910981		AC004825.3	-0.836647	0.0266328
PRMT1	0.446983	0.0344816		KIF9-AS1	-0.532711	0.00017802		CENPQ	-0.847837	0.0197993
LAMP1	0.446195	0.0276619		DDX24	-0.533472	7.32e-05		NBPF20	-0.850367	0.0314908
ACVR1B	0.445154	0.0404621		PTPN22	-0.53714	1.7e-05		RDX	-0.850728	0.00425712
NUTF2	0.444472	0.0177174		ANKMY1	-0.539483	0.00137615		NUSAP1	-0.866241	0.0449995
TBC1D10C	0.443806	0.00328923		ZNF778	-0.542064	0.0010787		TRAV17	-0.870772	0.0244435
MAL	0.443093	0.0353428		SRRM1	-0.544692	0.000745699		FAM184A	-0.877963	0.00395251
CHID1	0.442905	0.00773711		PHF12	-0.545478	0.000514753		C7orf31	-0.88428	0.0421217
PNKP	0.442333	0.0266469		ZNF260	-0.548144	0.000404992		KIF11	-0.888708	0.0291998
TAP2	0.440727	0.0227701		FAAH2	-0.549315	0.0015633		TMEM169	-0.902838	0.0197993
TMEM115	0.44067	0.0155175		NR3C1	-0.551478	4.95e-08		CENPN	-0.903744	0.0152331
DYRK4	0.439831	0.0402948		AL162253.2	-0.55381	0.000415344		MT-ATP8	-0.923356	0.014475
AC024560.5	0.437984	0.0106874		ALG13-AS1	-0.558235	6.18e-05		SGO1-AS1	-0.928206	0.0495203
TMEM63A	0.436437	0.0340072		SYNC	-0.559682	0.000550402		HIST1H4E	-0.937659	0.0411467
PSMD3	0.436264	0.0155175		CDKL3	-0.561067	1.23e-05		AC005224.2	-0.944799	0.0172682
PEX16	0.435657	0.0318552		SVIP	-0.562101	0.00025009		CDC37L1-DT	-0.971191	0.0302875
WDR55	0.434981	0.0288326		ANKRD49	-0.567957	4.79e-05		CD70	-0.974663	0.0262598
CCDC85B	0.434322	0.00643956		CPB2-AS1	-0.57176	0.000897312		CCDC39	-1.0022	0.0488679
AC010618.3	0.433603	0.0351935		TENM1	-0.573189	7.76e-05		AC244502.1	-1.02759	0.0447002
RANBP10	0.433274	0.019873		SNHG22	-0.57567	0.00118996		EFCAB2	-1.03066	0.0197993
AL161725.1	0.430812	0.045425		LIMD1-AS1	-0.576804	0.00160442		PLCXD2	-1.033	0.0106774
ARFIP2	0.430442	0.0227701		CEP97	-0.578302	0.000847135		AL592183.1	-1.04253	0.0339847
NOC4L	0.429743	0.0229938		TRIM13	-0.581526	0.000385985		TNIP3	-1.06128	0.0408308
GOLGA3	0.429668	0.00609088		AL109741.1	-0.589214	0.00117403		SPESP1	-1.08562	0.0107596
SEH1L	0.427233	0.00391614		ZNF337-AS1	-0.59051	0.000373482		AL662844.4	-1.08606	0.00646071
SDHD	0.426979	0.00322353		SPEF2	-0.59122	0.000425712		FXYD1	-1.08746	0.0271896
NMRAL1	0.426594	0.0433222		BMI1	-0.594904	9.96e-05		ABCD2	-1.08815	0.0272254
TNK2	0.425541	0.0314378		ACP6	-0.598699	0.000327035		CLDN12	-1.09932	0.0366995
DRAP1	0.425301	0.0200995		INO80B	-0.600098	0.000188316		AC090921.1	-1.10299	0.0184761
TNFRSF14	0.424705	0.02059		SOCS5	-0.601891	0.00167716		AL021155.5	-1.12564	0.0453628
RCC1L	0.424534	0.0357332		IRAK1BP1	-0.604992	8.78e-05		HIST1H3D	-1.12712	0.0366995
ARFRP1	0.424065	0.0208321		AC243960.1	-0.610716	0.000230025		HIST1H2AG	-1.16753	0.0449401
UBIAD1	0.420683	0.0191397		AC017101.1	-0.614011	0.00127604		HIST1H3A	-1.20015	0.0105133
GIGYF1	0.419483	0.0175075		CMC1	-0.614215	0.000128626		GPR137C	-1.21544	0.0387828
TTC39B	0.419301	0.014868		SMAD5	-0.621265	0.00115061		AC026979.2	-1.22603	0.0291998
POLR1A	0.419252	0.0157457		AC025171.1	-0.625038	9.38e-05		HIST2H2AC	-1.28093	0.00607717
NR1H2	0.419028	0.0433357		PDE5A	-0.627173	0.000158374		AC025171.3	-1.29571	0.00980315
GALNS	0.41743	0.0487639		SNHG25	-0.628852	0.000538134		HIST1H4C	-1.29767	0.00599065
BAHD1	0.416686	0.0388854		AL121935.1	-0.631181	0.00112243		FARP1	-1.3324	0.00328778
ZNF136	0.415544	0.0402983		CCNH	-0.636082	1.05e-06		AC007613.1	-1.35461	0.0183594
ADSL	0.415203	0.0141027		CHPT1	-0.636242	0.00098295		F2R	-1.41222	0.0422938
URM1	0.414988	0.0091798		A1BG	-0.636965	5.03e-07		HIST1H2AL	-1.47527	0.0339884
ATPAF2	0.414086	0.0332835		USP45	-0.638157	0.00105144		RGPD2	-1.56847	0.0060989
CCDC115	0.413382	0.00410102		AC015971.1	-0.641187	0.000641605		HECW2	-1.67349	0.0291998
USE1	0.412785	0.0230294		AC010168.2	-0.648512	0.000936245		SOX4	-1.67632	0.0215444
TRIM65	0.410792	0.014868		LRRC8C-DT	-0.650662	0.000182335		HIST1H4J	-1.73253	0.0476523
FASTK	0.410457	0.0494961		FARP1	-0.650967	0.000144584		AC125437.3	-1.84633	0.0214939
KAT8	0.410237	0.0115032		AL357153.2	-0.676537	0.00147717
ZNF354C	0.40946	0.0429241		AC004039.1	-0.692065	9.34e-05
BCL7B	0.409366	0.0168217		AMY2B	-0.694025	0.000217099
DGCR2	0.408102	0.00683075		C2orf92	-0.694487	0.000998696
NSMCE4A	0.406426	0.0131256		NMT1	-0.694988	5.12e-06
DCAF11	0.404391	0.00992109		LINC01762	-0.696236	0.000166786
TMEM11	0.404207	0.00773711		HIST1H2BN	-0.700977	0.000181261
ZNF746	0.40257	0.0317777		ZMAT1	-0.705556	5.91e-05
MAP3K11	0.401783	0.017516		CFAP70	-0.712678	0.00164357
ACO2	0.400838	0.0244404		AC010883.3	-0.721724	0.000999965
IMPA2	0.400333	0.0341023		C8orf33	-0.729006	0.000235805
CHMP7	0.398376	0.0494961		AC024267.4	-0.729104	0.00090057
TMEM143	0.398155	0.0212219		AL354733.3	-0.734487	2.11e-05
GTF2H4	0.395985	0.0400289		PPM1M	-0.73459	0.000319487
BCL2L12	0.394225	0.0459749		LY9	-0.749401	6.47e-05
DAZAP1	0.393666	0.0128439		EEF1AKMT3	-0.755653	0.000721079
APH1A	0.393185	0.00487081		AC010976.1	-0.76414	1.52e-06
FAM3A	0.392629	0.0200934		FAM177B	-0.765985	0.00122144
EIF3B	0.391073	0.0134235		ADAMTS6	-0.766636	0.000828044
MLXIP	0.388871	0.0276619		LRIF1	-0.773773	7.32e-05
ABR	0.387187	0.0407559		AC005224.2	-0.775018	0.00135798
AP2M1	0.386791	0.0338931		AL021918.5	-0.78103	0.000667012
COQ8A	0.38415	0.0190457		ST7-AS2	-0.792531	0.000998037
EXOSC2	0.384145	0.0487639		SNHG19	-0.795134	0.000794256
HEBP1	0.383594	0.0472202		AC073342.1	-0.796645	0.000601671
ATG101	0.382957	0.045425		CHN1	-0.799532	0.000427724
CCAR2	0.382619	0.0250226		CD44-AS1	-0.800698	3.25e-06
ATP13A2	0.381888	0.0050992		HECW2-AS1	-0.804029	0.00115172
IDH3G	0.379933	0.0331419		WDR63	-0.804542	0.000275604
MAZ	0.379927	0.00892733		AC020911.2	-0.805336	0.00106825
TRMT61B	0.379634	0.024319		APOBEC3H	-0.806246	0.00169254
ARHGAP45	0.379372	0.0441708		A2M-AS1	-0.816758	0.000797286
CDIP1	0.376409	0.0300769		AC006460.2	-0.834294	0.000576341
LYSMD4	0.375984	0.0285282		AC016074.2	-0.84015	0.00081455
UTP3	0.375126	0.0450228		HECW2	-0.846768	0.000902399
ZNF26	0.375125	0.0300769		RSKR	-0.853017	0.000291669
SUGP1	0.373565	0.0129683		SNHG9	-0.85693	3.37e-05
MRM2	0.373036	0.00891831		GDAP1L1	-0.863419	0.00159401
DDOST	0.372981	0.0266469		AL137856.1	-0.86549	0.000285934
CRELD2	0.372204	0.00683075		AC022706.1	-0.867125	0.000779206
ANKFY1	0.372042	0.00829405		MRPL1	-0.867457	1.17e-05
SLC25A11	0.370657	0.027615		AC093010.2	-0.869326	0.00150807
C6orf47	0.370527	0.0455246		FXYD1	-0.871523	0.00067049
ECHDC2	0.370385	0.0110679		AC024257.3	-0.88553	0.000251253
COPE	0.369937	0.00892733		AL355490.2	-0.897838	0.00129981
KDM4A	0.369536	0.0266469		AC092164.1	-0.89937	0.00185859
AKR1A1	0.369051	0.0377222		AC125437.3	-0.899683	0.000120576
NAA20	0.368599	0.030839		JAKMIP2	-0.91697	0.000894614
TM9SF1	0.367314	0.0429328		ANKDD1A	-0.918039	0.00114485
C1S	0.364354	0.0479043		C1orf112	-0.931626	3.59e-05
TMEM242	0.362788	0.0250226		GREM2	-0.932893	0.00104994
TTC31	0.362381	0.027615		SLC35G2	-0.958298	0.00130821
GCDH	0.361994	0.0129436		CCDC62	-0.964612	0.000931047
STAT2	0.359601	0.00319332		AC023632.2	-0.965894	0.000260654
TSR3	0.35843	0.0202447		CCDC39	-0.976891	0.000247793
IKBKG	0.357932	0.0400289		AC025171.3	-0.98771	1.78e-05
MTMR12	0.357097	0.0335758		MT-ATP8	-0.994447	0.000773347
PHYKPL	0.35482	0.0287198		AL023584.2	-0.999199	1.47e-06
CCS	0.354232	0.0435567		KLRK1	-1.02663	0.00126167
NAGK	0.353585	0.0329266		PLPP3	-1.03093	0.000322374
CXXC1	0.349968	0.0106289		AC245060.5	-1.04211	0.000248725
COQ10A	0.348637	0.0479043		AC244131.2	-1.04512	0.000408958
AL158152.1	0.348304	0.0407171		UBE2E2	-1.0489	0.000622661
MAEA	0.347288	0.0226734		GCC2-AS1	-1.05388	0.000316592
DMAC2	0.346882	0.0191038		TOM1L1	-1.05724	5.09e-06
PSMB7	0.345376	0.0200934		CNMD	-1.062	0.000724704
TUBGCP6	0.34513	0.0291966		AC123512.1	-1.08441	9.44e-06
EXOSC7	0.34356	0.0193454		AC078962.3	-1.08771	0.00180805
DERL2	0.343129	0.0054361		LPAR6	-1.09037	3.61e-08
LMAN2	0.340567	0.0376408		SPA17	-1.0919	0.000443929
CIAO3	0.340037	0.0203715		CLECL1	-1.09736	0.000555748
SPAG7	0.33831	0.019873		LINC00310	-1.1133	0.00134205
SMPD4	0.337364	0.0453014		AC015802.6	-1.11803	0.000649189
ZBTB48	0.337227	0.0376408		NCAPH	-1.12639	0.000200312
RUFY1	0.337033	0.0200934		SDR42E2	-1.12784	0.00171857
ITPK1	0.335441	0.0326908		AC091814.1	-1.16829	0.000131605
SPG7	0.334403	0.0126959		AREG	-1.17513	0.000507735
BTBD6	0.333363	0.0144323		AL390728.5	-1.17877	0.00134378
DHDDS	0.332981	0.0402983		TPRG1	-1.18457	0.000738229
ADH5	0.332744	0.0200934		AL157838.1	-1.1889	0.000914405
PRPF31	0.332616	0.0351668		HIST1H3H	-1.19437	0.000366001
RHEB	0.330399	0.00359294		AL138930.1	-1.21896	0.000952595
B3GAT3	0.329274	0.0178062		ARMC9	-1.23221	4.04e-05
CERS5	0.326176	0.038755		LINC02447	-1.24014	0.000683763
LMF2	0.325913	0.0255312		AC008549.2	-1.2511	5.89e-05
NDUFV1	0.322958	0.0325677		AL589693.1	-1.26053	0.000125018
ACAA1	0.322825	0.0110679		LINC01524	-1.2639	0.00174834
CCDC12	0.322144	0.016241		FALEC	-1.28842	0.000286727
LENG8	0.321087	0.0494961		NAP1L2	-1.33907	2.08e-05
AC073111.4	0.320128	0.0408273		DAPK2	-1.3494	4.02e-05
HRAS	0.320023	0.0406575		PNMA3	-1.39393	0.000431444
PSENEN	0.319861	0.0376408		AC010168.1	-1.44294	1.89e-07
OAZ2	0.319271	0.0200934		AC007448.4	-1.46528	0.000565143
DBNL	0.318534	0.0166528		LINC02539	-1.50084	0.00168526
COPS5	0.317339	0.0143228		SLAMF7	-1.50708	8.82e-05
RBM19	0.315858	0.0216256		AC103810.2	-1.52084	0.000147688
KCNA3	0.315836	0.0392902		NUGGC	-1.53775	1.09e-05
CARS2	0.313875	0.0275759		AC021092.1	-1.58519	0.00148879
MID1IP1	0.312868	0.0134235		CCSER1	-1.59228	0.000112923
U2AF2	0.309557	0.0327532		TBC1D8B	-1.6017	6.99e-05
CUX1	0.309514	0.00486616		AOAH	-1.71197	8.24e-05
PHC2	0.30879	0.0307653		CD70	-1.77056	4.2e-08
MRPL49	0.304459	0.0427981		NEXMIF	-1.79808	0.000130285
BRAT1	0.303052	0.0378994		HIST1H4J	-1.8055	3.02e-05
PARL	0.302748	0.00924126		IL23R	-1.83572	0.000133626
ZNF48	0.300388	0.0482393		ME1	-1.99574	5.75e-06
MAP7D1	0.298586	0.0215811		GZMB	-2.06611	0.000464995
OS9	0.298089	0.0268601		RPS26	-2.415	1.78e-06
HEXA	0.298087	0.026395		IL26	-2.70181	2.69e-08
MED11	0.295927	0.0356473		COL24A1	-3.13912	5.28e-05
TSPYL1	0.294781	0.0487639
TPD52L2	0.294745	0.0304052
FUS	0.294714	0.0219706
MTG1	0.293685	0.0202447
FBXL3	0.293625	0.00702901
MINK1	0.293154	0.0316792
SHARPIN	0.290425	0.0294978
ECHS1	0.290041	0.0288821
SZRD1	0.285617	0.0224553
CNDP2	0.285504	0.0233014
SRCAP	0.276033	0.0316792
ATF6B	0.275111	0.0250226
FAM160B2	0.273625	0.0429449
SYNCRIP	0.267975	0.0390015
POLR1C	0.267234	0.0474423
EIF5A	0.265828	0.0411397
GOSR2	0.265225	0.0371658
VRK3	0.265177	0.0208321
PPP2R1A	0.264765	0.0483979
GNG10	0.263577	0.0170622
STUB1	0.260065	0.0272927
CDK5RAP3	0.259162	0.0493958
YTHDF2	0.258457	0.0185431
SDF2	0.253601	0.0143228
ALG5	0.24873	0.038892
SDHB	0.245206	0.0395327
EEF1AKMT2	0.237572	0.0429241
RPA2	0.230101	0.0449808
ACP1	0.225808	0.0494961
RBM4	0.225561	0.046448
FAM91A1	-0.190412	0.0489155
SSR1	-0.197339	0.046448
CEBPZOS	-0.202862	0.0405952
ORC3	-0.220014	0.0421344
AASDHPPT	-0.221541	0.0493958
USP8	-0.223448	0.0493958
PHC3	-0.227971	0.0450199
PTBP3	-0.229964	0.0402948
BAZ1B	-0.231813	0.0405952
MTM1	-0.232088	0.0340963
KIAA0586	-0.240508	0.0318552
VPS13C	-0.245823	0.0174391
GNS	-0.247911	0.0474423
RBM41	-0.248044	0.0443085
MKLN1	-0.250382	0.0411397
MRPS31	-0.254524	0.0209464
AKAP9	-0.255226	0.0191842
TMEM181	-0.255525	0.0402948
YWHAE	-0.258159	0.0359482
CAMK2D	-0.258705	0.0333201
AL645568.1	-0.259364	0.0459552
ATG12	-0.262594	0.0286358
YAF2	-0.264462	0.0235222
KLHL20	-0.265177	0.0203715
CPEB4	-0.265206	0.0440686
DEK	-0.267911	0.0313904
PRKAR2A	-0.268481	0.0420384
XIAP	-0.268579	0.0400289
SIK2	-0.271304	0.0462744
TCEA1	-0.271887	0.0309199
AC073167.1	-0.273637	0.023921
RFC3	-0.274852	0.0402983
MBNL1	-0.277254	0.0136994
TAX1BP1	-0.277781	0.0449989
ANKRD13C	-0.278304	0.0331567
ZFP91	-0.281519	0.0202447
NCOR1	-0.281951	0.017516
PRKAR1A	-0.282134	0.0393867
TBRG1	-0.283967	0.0475729
ZNF318	-0.285595	0.0376408
PURA	-0.285739	0.0157814
GTPBP10	-0.28754	0.0451435
CTR9	-0.28908	0.0441196
FBXW11	-0.289793	0.012002
DCAF7	-0.290474	0.0229938
DHX36	-0.291028	0.0288326
AFTPH	-0.291225	0.0482393
IMPA1	-0.293005	0.0390015
METAP2	-0.29378	0.0190586
LARP1B	-0.293881	0.0479303
USP48	-0.294437	0.0493958
PRPF38B	-0.295898	0.0108797
RBL1	-0.296262	0.019873
UBA3	-0.296604	0.0250887
TRIP11	-0.297504	0.045425
ELK3	-0.298463	0.0200934
TOMM34	-0.300657	0.0497178
ARMH4	-0.301278	0.0268601
TLE4	-0.302502	0.033454
MAP3K5	-0.302823	0.00935999
DCAF10	-0.304147	0.0351668
CDKL3	-0.304715	0.019873
SLF2	-0.306937	0.0316792
TAOK1	-0.309231	0.0453014
SON	-0.309574	0.0422019
WWP1	-0.311441	0.0325499
XPC	-0.311723	0.0184115
SGMS1	-0.312034	0.0494961
ANKRD36	-0.312204	0.0481608
AP2B1	-0.312968	0.0155175
RC3H2	-0.314989	0.00849818
GOLPH3L	-0.319159	0.0227701
POLK	-0.319202	0.0366004
SCAF11	-0.319292	0.0191038
FBXO22	-0.320282	0.0177946
ARSK	-0.324863	0.0385481
ZC3H13	-0.325419	0.0268601
ARMCX5-GPRASP2	-0.32628	0.0416612
NNT-AS1	-0.32667	0.0492019
OTUD6B-AS1	-0.327658	0.014842
RAB14	-0.328189	0.0389985
MFAP1	-0.32843	0.0390015
ERLEC1	-0.328559	0.0402983
DNAJB14	-0.329066	0.00302054
ZC3H15	-0.329082	0.0191038
FAM199X	-0.331222	0.0289526
TMEM245	-0.331339	0.0459836
STAMBP	-0.332439	0.0177946
AC005041.5	-0.3332	0.0404621
DHX29	-0.33338	0.0420384
DDX46	-0.33437	0.00892733
ANKRD23	-0.33715	0.0132707
VOPP1	-0.338066	0.0292222
CORO2A	-0.338661	0.00696883
TMED8	-0.339378	0.0233014
CALM2	-0.339396	0.0245639
LBR	-0.340707	0.0482393
PABPC4	-0.342453	0.0164084
CARNMT1-AS1	-0.34399	0.0481231
PREX1	-0.346193	0.0110679
ARPP19	-0.346434	0.0115064
TRIM23	-0.347246	0.0113686
ZNF782	-0.347308	0.00829405
AL135818.1	-0.349021	0.0449808
NDUFS1	-0.349351	0.0356154
ATRX	-0.352872	0.00448384
CA11	-0.353892	0.0382991
EML4	-0.355232	0.0333201
NF1	-0.355682	0.0436829
NEK7	-0.357111	0.0487639
MMS22L	-0.358623	0.0433882
UBAP1L	-0.359076	0.0411208
TIAM1	-0.359473	0.0420384
UBXN2A	-0.35996	0.00156448
BRD9	-0.36099	0.0390015
RPS28	-0.362663	0.0346534
SETDB2	-0.362885	0.0112693
AC004448.2	-0.363483	0.04734
STK4	-0.363839	0.0483979
DDX27	-0.371106	0.0226734
NSMAF	-0.373031	0.0121619
KIF20B	-0.373553	0.027615
RPL41	-0.374248	0.0276619
PRRC2C	-0.374591	0.0471549
EPS15	-0.375451	0.0166626
STEAP1B	-0.375893	0.0351935
MTIF3	-0.377452	0.0153192
ZNF106	-0.381288	0.0025131
TMEM71	-0.381682	0.0288326
TMOD2	-0.381752	0.0219706
CBX3	-0.38182	0.00319332
DYNC1I2	-0.383703	0.027615
PCNX1	-0.38438	0.00891798
FANCI	-0.385177	0.02767
SLC4A7	-0.385748	0.0344816
EIF5B	-0.385905	0.0400289
RPL37	-0.385921	0.0382179
RASA1	-0.38646	0.00330145
TRAPPC13	-0.386945	0.0497178
NIBAN1	-0.389923	0.029356
SEC62	-0.390715	0.00358242
SYNRG	-0.39351	0.0110679
LINC01004	-0.395237	0.00308602
ARL6IP1	-0.397282	0.00257633
AC009133.1	-0.398637	0.0121612
AC004797.1	-0.399228	0.0286358
MECP2	-0.399291	0.038755
EIF2S2	-0.399325	0.0202447
UBR2	-0.400167	0.0245712
NCAPD3	-0.401437	0.00591424
IFNAR2	-0.402425	0.0115064
MIER3	-0.402752	0.0184968
TTC9C	-0.403538	0.0229938
ZBTB6	-0.403746	0.0191038
RBM15	-0.403748	0.0410638
KMT2A	-0.405743	0.0268601
Z93930.2	-0.407221	0.0245509
IK	-0.407451	0.0138912
RFX7	-0.407699	0.0233799
COX14	-0.408505	0.0135032
COX7C	-0.408638	0.00773711
BRD7	-0.409132	0.0227701
GTF2F1	-0.409432	0.0351806
RWDD1	-0.409503	0.00463549
PTPRC	-0.414915	0.00257633
NLRP1	-0.416345	0.0179462
CRYBG1	-0.416786	0.0487639
KYAT3	-0.417402	0.00992109
RBMX	-0.41879	0.00311467
ALOX12-AS1	-0.419088	0.00635523
CENPQ	-0.420089	0.0218422
ZEB1	-0.420527	0.0287198
CMC1	-0.420709	0.00301612
ATF7IP	-0.422216	0.038755
RPS21	-0.422467	0.0216256
EXOC1	-0.424956	0.00331889
RBFOX2	-0.425482	0.0479043
SLAIN1	-0.426686	0.00457558
DENND6A-AS1	-0.429563	0.0157457
ACP6	-0.429591	0.019873
MALAT1	-0.430084	0.0440686
CBLB	-0.431527	0.0452921
IKZF3	-0.431779	0.0141027
ASTE1	-0.433603	0.0136101
ARID5B	-0.436919	0.0402983
TXNDC16	-0.437544	0.0390484
RALBP1	-0.438562	0.0155175
EPM2AIP1	-0.439059	0.0113686
RPL34	-0.439721	0.0091798
KIAA1109	-0.440259	0.0454909
PUS10	-0.440648	0.00773711
C2orf49	-0.44395	0.0125651
C9orf78	-0.444019	0.0342713
ANKRD49	-0.444824	0.0102543
TUT7	-0.445434	0.040113
SYNC	-0.447038	0.0404621
CASK	-0.447805	0.0177946
KTN1	-0.448726	0.00048776
FRG1	-0.450787	0.000580428
FXR1	-0.452314	0.014868
AP001318.2	-0.454316	0.00550242
NPC1	-0.456913	0.0461983
AL121935.1	-0.45765	0.00891831
LRRC37A3	-0.460475	0.0479043
AC092910.3	-0.460624	0.0479043
ZNF425	-0.461781	0.045425
GIN1	-0.465467	0.0143228
AC006449.6	-0.465495	0.0224397
NIFK-AS1	-0.465921	0.0134235
RAD21	-0.466299	0.00935999
UBE2Q1	-0.466733	0.027615
PHIP	-0.467238	0.00541254
AC025171.1	-0.468535	0.00976194
SNRNP27	-0.470191	0.00833839
AC114760.2	-0.470758	0.015737
SKA2	-0.473675	0.0309626
ALCAM	-0.476562	0.0200934
SLC25A20	-0.480204	0.00953182
GPATCH11	-0.480638	0.00249059
PCYOX1	-0.481979	0.0147596
AP000873.2	-0.483182	0.0316792
RB1	-0.483844	0.00144441
MARF1	-0.483941	0.0110104
PAK2	-0.484338	0.0449234
GLB1	-0.48914	0.0402948
EVI2A	-0.492583	0.0128457
OSBP2	-0.494117	0.0379664
LACTB2	-0.495248	0.0441196
GALM	-0.496313	0.0429241
LINC02062	-0.497539	0.0155175
ZC3H6	-0.499053	0.0200934
ETS1	-0.501628	0.0219706
RPL38	-0.503038	0.0113686
GPR22	-0.503674	0.0441196
NEXN	-0.503683	0.0296164
CD2	-0.504272	0.019873
GPR183	-0.504615	0.0429241
ZBTB20-AS1	-0.505528	0.00291134
USP45	-0.507764	0.00257633
AC007390.2	-0.512523	0.0169811
RGPD1	-0.51337	0.0296164
RPS29	-0.513603	0.00891831
CEP97	-0.514408	0.0296914
ZWILCH	-0.515286	0.0138094
UQCRB	-0.516575	0.0295931
AC008875.2	-0.519487	0.0295931
KAT6A	-0.520027	0.00257633
NR3C1	-0.522325	0.0441708
MED12L	-0.522959	0.0461983
OIP5	-0.523944	0.0294978
PWWP3A	-0.526409	0.0284147
DLGAP1-AS1	-0.527904	0.0198018
SLC4A8	-0.5302	0.0389538
AC005899.6	-0.532937	0.0204149
A1BG	-0.533161	0.0207771
RSKR	-0.536652	0.00723477
LHFPL5	-0.538715	0.0150206
TPP1	-0.539859	0.00892733
AC078777.1	-0.540493	0.0234311
LRRC7	-0.540941	0.010294
LRRC8C-DT	-0.543031	0.0157451
STRADB	-0.543526	0.0104033
CCNH	-0.544074	0.00328923
LRIF1	-0.544209	0.00741877
CCDC7	-0.54626	0.00935999
SLC39A10	-0.546625	0.00345598
AC009299.3	-0.549148	0.0310654
AL451165.2	-0.550573	0.00816811
C7orf31	-0.551928	0.038755
TTC33	-0.552069	0.0175075
ATP6V1E2	-0.553151	0.00311467
AC007619.1	-0.55454	0.036447
AP005899.1	-0.557091	0.0287198
AC010168.2	-0.564484	0.0144089
FBXO48	-0.566992	0.00257633
LINC00471	-0.570094	0.0321938
DUSP16	-0.571162	0.014302
FAAH2	-0.573005	0.0462515
ALG13-AS1	-0.576776	0.00857021
IDH1	-0.578427	0.0304052
PPM1M	-0.585264	0.0436829
AC004039.1	-0.585332	0.0310334
ZRANB2-AS1	-0.588014	0.019873
TRAV5	-0.588579	0.0296643
GPR174	-0.588812	0.0134457
LIMD1-AS1	-0.591291	0.00892733
AC006369.1	-0.592244	0.0305089
RASSF1-AS1	-0.592919	0.0473548
CLDND1	-0.597241	0.0208321
BEX5	-0.598387	0.0268601
AC244502.1	-0.61285	0.0461983
CAST	-0.615671	0.0182759
INO80B	-0.618262	0.00961891
AC006042.2	-0.618677	0.0218726
SH2D1A	-0.620094	0.0115064
AC004825.3	-0.622179	0.0227701
PAM	-0.624732	0.045425
NPIPB12	-0.624944	0.0411208
PRKG1	-0.626272	0.0331567
CCNE2	-0.629133	0.0458026
PDE5A	-0.633607	0.00391614
TRIM13	-0.635144	0.0310677
MRPL1	-0.636483	0.0353428
AL023882.1	-0.638235	0.0208202
NMT1	-0.639572	0.00302054
NCK1-DT	-0.64103	0.00330719
DDX24	-0.642978	0.00328923
PPP2R3A	-0.643385	0.0227701
EVI2B	-0.643784	0.00683075
GRPEL2-AS1	-0.644692	0.014842
HNRNPLL	-0.645852	0.00773339
DLEU2	-0.64906	0.0207859
ASAP1-IT2	-0.649529	0.017258
AL355001.1	-0.649739	0.0344816
ZMYND12	-0.651218	0.0449808
AC008522.1	-0.651602	0.0340707
AL139383.1	-0.652041	0.019873
AC005726.1	-0.653408	0.00118293
CUZD1	-0.653959	0.0134235
HIST1H2BE	-0.654552	0.0487639
GLCCI1	-0.65905	0.0449808
AC024267.4	-0.660395	0.0200934
AL353135.2	-0.661094	0.0310654
AC007384.1	-0.661774	0.00795702
C2orf81	-0.664156	0.0155175
AC037459.2	-0.665359	0.0268601
CDKN2A	-0.666691	0.0402983
AC010210.1	-0.667634	0.0361658
SNHG9	-0.671909	0.00545911
RHOU	-0.671937	0.0236774
CCNA2	-0.673887	0.0362292
AL358472.4	-0.674247	0.0494961
KDELR3	-0.676527	0.0162155
AC243960.1	-0.677922	0.0199237
NBPF20	-0.680024	0.0134235
SLC47A2	-0.683232	0.0113291
POLH-AS1	-0.685466	0.0208791
HS3ST3B1	-0.68697	0.038755
WAKMAR2	-0.687713	0.0420217
TRAV23DV6	-0.688708	0.0402983
TTC39C-AS1	-0.68874	0.0317617
SBNO1-AS1	-0.692327	0.0390015
AC015971.1	-0.695313	0.0134457
AC123512.1	-0.697454	0.0294978
CDC37L1-DT	-0.705167	0.0227701
AL162231.1	-0.710706	0.0287198
FALEC	-0.71309	0.0283825
TRBV18	-0.716841	0.0375126
SPESP1	-0.720387	0.00723477
CYTOR	-0.72258	0.0366102
AC246785.3	-0.723637	0.0201125
LINC01762	-0.724434	0.00362891
AL627171.1	-0.72635	0.00815035
ITGB1-DT	-0.732876	0.0449808
PTPN22	-0.733484	0.0147596
AC005237.1	-0.734151	0.0233014
AL354733.3	-0.734326	0.00924126
AC093462.1	-0.736574	0.0351935
AC116158.1	-0.738038	0.0365208
AL645728.1	-0.738312	0.0431318
HLA-F-AS1	-0.739675	0.0121016
SAMSN1	-0.740182	0.0149361
ADGRE3	-0.740654	0.0245639
LINC02320	-0.742879	0.0471549
AC087164.1	-0.743517	0.0489845
KCNIP4	-0.745997	0.0113686
FARP1	-0.750556	0.00807221
AC009163.7	-0.751374	0.0238586
RDX	-0.751796	0.0129541
SNED1	-0.756395	0.014842
ALKBH3-AS1	-0.77021	0.0174391
AC006511.6	-0.772618	0.027615
AC011462.5	-0.775085	0.0171094
BX323046.2	-0.77692	0.0266469
HIST1H2BN	-0.777592	0.00597581
GLRA1	-0.777795	0.0204943
TRAV6	-0.780249	0.0316792
AC108718.1	-0.783971	0.00829405
FAM174B	-0.785804	0.00662713
TOM1L1	-0.786706	0.0238586
LPAR6	-0.789227	0.00190017
ENKUR	-0.78943	0.0234508
ZC3H11A	-0.795257	0.0202447
BIRC3	-0.804995	0.0423169
LINC00824	-0.805037	0.00833945
AC008443.8	-0.806759	0.0235222
GCC2-AS1	-0.807903	0.0201125
AC016074.2	-0.809349	0.0288326
COL6A6	-0.81714	0.0216256
PAPPA2	-0.817781	0.00796701
AC034114.2	-0.823161	0.0411397
AC005838.2	-0.825456	0.0119651
FAM177B	-0.834662	0.019873
AC012291.3	-0.837281	0.00457558
LRRC63	-0.841337	0.018427
AL359644.1	-0.844978	0.0233014
PIK3R1	-0.84547	0.0136101
AP000424.1	-0.850351	0.0226119
GLT8D2	-0.851081	0.0107793
AL109761.1	-0.851655	0.0215113
LINC02006	-0.853694	0.0438128
Z99774.1	-0.854069	0.046448
TMEM184A	-0.855801	0.0257598
GAGE10	-0.857975	0.0245475
AC093010.2	-0.85836	0.0454133
VAV3	-0.860048	0.0478456
AL137856.1	-0.860884	0.00311467
CLDN12	-0.861463	0.00319332
LINC01524	-0.864811	0.0257754
AC016910.1	-0.86546	0.0479303
SLC35G2	-0.870677	0.00291134
AL590807.1	-0.872466	0.0300769
HIST1H4H	-0.87327	0.0346306
AC125437.3	-0.874621	0.0150196
NKG7	-0.884718	0.0203372
CST7	-0.885067	0.00891798
AP001267.1	-0.885181	0.0191842
AC005332.7	-0.889173	0.00454523
SDR42E2	-0.891689	0.0440946
CD8A	-0.894503	0.017516
AC006378.1	-0.896401	0.037897
MT-ATP8	-0.896969	0.0200413
AC026979.2	-0.899101	0.0427275
LMCD1-AS1	-0.901859	0.0233014
ARMC9	-0.904904	0.0150206
CSNK2A3	-0.907077	0.0125601
LINC00944	-0.907739	0.0376408
TRBV29-1	-0.908377	0.0136466
TPRG1	-0.910456	0.00513198
AL139220.2	-0.911364	0.0164084
MPP7-DT	-0.917613	0.0400641
RBKS	-0.924921	0.0428905
AC068633.1	-0.928677	0.0115032
AL592183.1	-0.929915	0.0202447
AC115618.1	-0.934153	0.00796701
PHLDA3	-0.934867	0.0341023
TRAV17	-0.934901	0.0025131
HIST1H3E	-0.936794	0.0421344
AC231981.1	-0.938474	0.0155175
MYOCOS	-0.948556	0.0441196
AC027702.1	-0.957836	0.0375888
LINC01871	-0.971471	0.0390484
OSGEPL1-AS1	-0.97959	0.00359294
AC005224.2	-0.982581	0.0189754
AREG	-0.986331	0.00796701
WDR63	-0.98808	0.00829405
AL157400.3	-0.988526	0.0263391
AC239868.1	-0.989149	0.0189216
FAM189A1	-0.990694	0.0263391
HECW2	-0.990931	0.00395416
DCP1B	-0.991079	0.000675167
LOH12CR2	-0.996971	0.00245527
AC051619.4	-0.997629	0.0138912
AC007448.4	-0.999082	0.0128457
ENO1-AS1	-1.00198	0.0344816
DAPK2	-1.01133	0.00748041
CDCA8	-1.0122	0.019873
AC007613.1	-1.01736	0.00257633
HIST1H2BK	-1.02418	0.0091798
AL121672.2	-1.03014	0.0334334
AC091814.1	-1.03744	0.0340072
HIST1H4C	-1.04062	0.0204343
AL513303.1	-1.04321	0.00891798
AC015911.2	-1.04476	0.029356
SPATA17	-1.05456	0.00891798
LYPD5	-1.06018	0.0346534
TRAV20	-1.06222	0.0438626
HCRT	-1.07044	0.00610576
VPS33B-DT	-1.07233	0.0229938
AC064836.4	-1.08067	0.0468382
AC015819.2	-1.08207	0.00491033
CADM1	-1.08372	0.00891831
AC121334.3	-1.09008	0.0304052
FXYD1	-1.09195	1.21194e-05
AL139815.1	-1.09266	0.00454523
AC010168.1	-1.09711	0.00463549
AC096992.2	-1.099	0.0180476
AC008897.2	-1.11133	0.0205312
AC025171.3	-1.11282	0.00245527
MIR663AHG	-1.11564	0.00311467
AC100800.1	-1.11949	0.038892
LINC02539	-1.12564	0.0409516
NEFM	-1.13356	0.0488411
AF106564.1	-1.13512	0.0227701
AC090844.2	-1.13531	0.0310677
AP003500.1	-1.13598	0.0306614
MIR34AHG	-1.14006	0.00403399
AL157838.1	-1.14952	0.0441708
ADAM21	-1.16108	0.0354451
KLRK1	-1.16402	0.0316792
AC012615.2	-1.16624	0.0215741
EPB42	-1.17332	0.0333019
LINC02265	-1.18076	0.0203715
AC006960.2	-1.18312	0.0243244
AC104078.1	-1.18454	0.0294978
AL390728.5	-1.18625	0.00609088
AL031727.2	-1.19381	0.00599307
AC007950.2	-1.21425	0.0318552
AL512791.2	-1.21586	0.0285282
AC025031.3	-1.21906	0.0317777
NAP1L2	-1.21974	6.14824e-05
AOAH	-1.22316	0.006883
HIST1H4I	-1.22653	0.038892
AC108134.2	-1.22995	0.037728
HIST1H4E	-1.23368	0.0450228
S1PR5	-1.26038	0.0157814
AL163973.2	-1.26426	0.0452507
DYNLRB2	-1.26863	0.0150206
AC022075.1	-1.27545	0.0227721
SPAG16-DT	-1.28268	0.0149361
TGFBR3L	-1.28518	0.0207859
AC018754.1	-1.29027	0.0274803
LINC00899	-1.29371	0.00891798
AC093635.1	-1.2954	0.0121619
AC108488.3	-1.30145	0.00168733
AC103810.2	-1.31592	0.00482699
C1orf21	-1.31693	0.0228725
AC008747.1	-1.31814	0.0196583
CLECL1	-1.32093	0.00384114
LYPLAL1-AS1	-1.33584	0.02767
NCAPH	-1.33976	0.0327515
AC005837.1	-1.34491	0.0198988
TYROBP	-1.34614	0.00319332
DACH2	-1.34733	0.0229014
KIAA2012	-1.35556	0.0146871
LINC01480	-1.36209	0.000675167
AL096794.1	-1.3934	0.0025131
NUGGC	-1.39608	0.0167609
AC064801.1	-1.40174	0.0054361
AC020656.2	-1.40875	0.00891798
LINC00578	-1.41771	0.000499649
SEPTIN3	-1.41976	0.0433222
AC021092.1	-1.43238	9.24592e-05
HIST1H4B	-1.43312	0.0494961
SLAMF7	-1.4437	0.0347719
BRDT	-1.44398	0.0431851
CD70	-1.45287	0.0449808
AP000462.1	-1.45879	0.00541254
GPR15	-1.47472	0.0475058
ZEB2	-1.48773	0.00792825
AC099753.1	-1.51763	0.0180606
AL133268.3	-1.5204	0.00291134
AC007342.5	-1.52956	0.0230294
TBC1D8B	-1.53174	0.00289487
IL26	-1.54394	4.15327e-05
HIST1H2BO	-1.56785	0.0316792
STIM2-AS1	-1.57604	0.00606084
UCP1	-1.59606	0.0458026
IL23R	-1.60286	0.00683075
LINC00345	-1.6061	0.0136101
HIST1H2AJ	-1.67977	0.014842
AC243829.2	-1.68336	0.0494961
C1orf141	-1.69847	0.00807221
FAM49A	-1.71246	0.00161784
XCL2	-1.72814	0.00454523
LINC02669	-1.73799	0.0310654
LINC01791	-1.81883	0.0495676
RGPD2	-1.82816	0.0327515
TOP2A	-1.82941	0.0498757
RSPH14	-1.83691	0.00190017
HIST1H4J	-1.84425	0.00892733
PDGFD	-1.8536	0.0125651
TNFSF9	-1.86433	0.0278256
LINC02357	-1.91667	0.00291134
PRSS23	-1.95289	0.0102543
LGR6	-1.99462	0.00909476
ADGRG1	-2.01329	0.00606084
RPS26	-2.02601	0.00891798
C2CD4A	-2.10013	0.0200934
CCL4	-2.12729	0.0157457
POF1B	-2.1683	0.00144441
SGCD	-2.18021	0.0264074
NPR3	-2.2023	0.0157814
LINC02446	-2.2605	0.00156448
AP003778.1	-2.38961	0.0234311
AC007342.4	-2.39879	0.0130753
GZMH	-2.46595	0.000984656
GTSCR1	-2.6527	0.00891798
FCRL6	-3.3341	0.000860146
[truncated: 31 more columns]
