# Supplementary material for: Antigen-specific TH17 cells offset the age-related decline in durable T cell immunity
Source: Sci Adv. 2026 Feb 6;12(6):eaea7131. doi: 10.1126/sciadv.aea7131 (PMC12880537; doi:10.1126/sciadv.aea7131)
Supplement: Supplementary file 2 — Tables S3 to S8 [file sciadv.aea7131_tables_s3_to_s8.zip › aea7131_table_s7.xlsx]

## Sheet: Sheet1
Table S7: Pseudo-bulk differential gene expression results of VZV-reactive T cells comparing S and Z groups.
Comparison: S versus Z
CD4+ all clusters	log2(fold change)	P-value adjusted		CD4+ cluster 0	log2(fold change)	P-value adjusted		CD4+ cluster 1	log2(fold change)	P-value adjusted		CD4+ cluster 2	log2(fold change)	P-value adjusted		CD4+ cluster 3	log2(fold change)	P-value adjusted		CD4+ cluster 4	log2(fold change)	P-value adjusted		CD4+ cluster 5	log2(fold change)	P-value adjusted		CD4+ cluster 6	log2(fold change)	P-value adjusted		CD4+ cluster 7	log2(fold change)	P-value adjusted		CD4+ cluster 8	log2(fold change)	P-value adjusted		CD4+ cluster 9	log2(fold change)	P-value adjusted		CD4+ cluster 10	log2(fold change)	P-value adjusted		CD4+ cluster 12	log2(fold change)
IL17F	4.18596	1.80149e-10		CD38	2.34809	0.0389967		CTSL	3.31685	0.00366851		HBEGF	2.65223	0.0480544		ADCK5	1.15564	0.00369992		IL5	3.24908	0.010765		RFC3	1.14481	0.00719987		CTSL	2.55873	0.000903916		USP9Y	7.01457	7.35256e-09		KCNQ3	2.4542	0.000134935		AFDN	2.44404	0.0260664		TNFRSF11A	1.63253	0.00414431		PAX8-AS1	3.40548
DND1	3.02103	0.0144696		TEAD1	1.71077	0.0153325		HLA-DRB5	3.13413	0.0128428		LINC02073	2.15461	0.015205		PLEKHH2	1.05039	0.0298607		IL22	2.34013	0.00559747		ADCY9	0.899686	0.0240577		PPFIBP1	2.51074	0.000270436		UTY	6.47754	2.44435e-08		HBEGF	2.32758	0.0357509		ARHGEF10	2.20125	0.00240803		AFDN	1.49293	3.62669e-05		ARL17B	3.14253
HLA-DRB5	2.97848	0.00014589		MB21D2	1.59259	0.0232038		UTS2	2.46328	8.59118e-08		CTSL	1.7809	0.00516408		AFDN	0.971616	0.00172016		PPFIBP1	2.32444	0.00269964		TPD52L2	0.765637	0.0317834		GZMB	2.19929	0.00442161		DDX3Y	5.93765	0.000206566		ARL17B	2.14529	0.0192623		AC019205.1	1.82703	0.0141921		MPZL1	1.43793	0.0333761		METRNL	3.03427
IL13	2.83892	0.00100651		INSR	1.54773	0.00666749		CHODL	2.06938	4.36311e-05		CCL20	1.76334	0.0201471		SRD5A1	0.947422	0.0408554		IL17F	2.18044	0.0141964		LUZP1	0.759544	0.0118693		ARNTL2	2.05361	0.000912484		RPS4Y1	5.28743	0.000427273		GPC5	2.13171	0.00931246		COL18A1	1.75694	0.00297123		FASN	1.14745	0.037421		CALHM6	3.01572
IL22	2.62354	0.00524043		SIAH3	1.40438	0.00666749		AFDN	1.35296	0.00188065		GPRC5D-AS1	1.74693	0.00356817		DOCK3	0.937711	0.00264017		CTSL	2.17133	0.00201014		RNF125	0.713965	0.0435238		HBEGF	1.94452	0.0095304		EIF1AY	5.12326	0.000221055		CEACAM1	2.08436	0.004763		AGMAT	1.5595	0.0402804		HLA-DQA1	1.09273	0.0236948		HIRA	2.67026
AC126544.2	2.58918	0.0143405		ALOX5	1.20123	0.0195492		DENND6B	1.27969	5.42378e-05		AC245014.3	1.51731	0.010119		ZNF516	0.836684	0.0083542		HLA-DRB5	2.07115	0.0083977		LMAN1	0.600832	0.0049269		JHY	1.65858	0.00513312		KDM5D	5.01574	3.83552e-08		TMEM200A	1.68666	0.00379445		L2HGDH	1.31489	0.00508654		NBPF14	1.07358	0.0256403		PTMS	2.48701
F8A3	2.44968	0.0316785		AFDN	1.14158	0.00126845		RHD	1.02003	0.0408854		PLEKHH2	1.50302	0.00579071		LMOD3	0.820324	0.0083542		IFNG	1.96386	0.00471399		TOMM7	-0.419517	0.0371838		CEACAM1	1.60409	0.00349454		PRKY	4.11425	9.09455e-05		TMEM273	1.6661	0.0164729		USB1	1.30789	0.00402495		AL359232.1	1.07038	0.031844		RHD	2.1476
IL5	2.304	0.00279298		KIAA0408	1.03098	0.00249672		LRRC32	0.961704	0.00188065		C3orf18	1.39188	0.0140393		ANO10	0.794557	0.0293015		F8A3	1.83992	0.000660264		PPP6C	-0.523116	0.0448388		FGF14	1.54572	0.000688933		ZFY	3.6695	0.00140631		CHRM3-AS2	1.62772	0.0069478		CEP112	1.27634	0.019956		MIOS	1.02746	0.00171755		SOGA3	2.13824
SMCO2	2.10866	0.000394666		KIF11	1.01545	0.00738674		SCCPDH	0.913642	0.0377856		TMPRSS3	1.35712	0.00300152		ABAT	0.693461	0.0298607		IL13	1.80581	0.0282697		CBWD1	-0.742102	0.0401831		BATF3	1.5414	0.00185252		AC005264.1	1.406	0.0136236		C5orf17	1.53122	0.0175625		TBCEL	1.239	0.000952108		PKD2	0.97771	0.0141089		AFDN	2.08507
CTSL	2.0301	0.000719763		GZMB	0.989709	0.0316857		CCDC88A	0.880878	0.0219751		LINC02259	1.21169	0.0217086		CDK6	0.660261	0.0298607		SLC22A15	1.79784	0.0104818		AP1AR	-0.819289	0.00719987		TMEM273	1.53082	0.0081648		DNAJB4	1.36041	0.00891246		AL137139.2	1.52158	0.00684435		IER3	1.20779	0.0206385		DHTKD1	0.951777	0.0306472		GBP1	1.98256
TWIST1	1.89495	0.040339		AC092902.4	0.900756	0.0284148		DBNDD2	0.842695	0.00402766		AFDN	1.15139	0.00892477		GADD45G	0.644351	0.0288303		DST	1.78521	0.048156		U2AF2	-0.861672	0.0150083		TMEM200A	1.51703	0.0011546		CD109	1.25802	0.0141161		SHF	1.51967	0.0154899		SLC25A33	1.1874	0.0333376		SRD5A1	0.950771	0.0236948		TIMP1	1.87441
CSF2	1.86222	0.00149163		PLSCR1	0.797605	0.0270151		IRAK3	0.828278	0.00191889		MYO5B	1.1511	0.0211965		ADAMTS6	0.570527	0.0298607		TMEM200A	1.76768	0.000887418		IL21R	-0.979148	0.0240577		AC078881.1	1.48827	0.0010652		PMS1	1.05284	0.0182675		AC083837.1	1.49838	0.0203303		SLC35F3	1.17887	0.0174975		HDAC9	0.940363	0.0346402		STAP1	1.84574
FADS2	1.85194	0.0303443		TMEM72-AS1	0.79336	0.0216888		ZSCAN18	0.81772	0.0200524		ZNF496	1.09931	0.00445215		NPRL3	0.563637	0.0288303		HDX	1.72374	0.0221631		AREG	-1.11544	0.00299325		IRF4	1.45788	1.11439e-06		ZNF584	0.915941	0.0112766		UBE2E2	1.45884	0.000134935		ZNF75D	1.14216	0.000172204		CERS2	0.913814	0.0264574		TMEM250	1.73731
AL356441.1	1.84471	0.0190822		DMXL2	0.775588	0.0195492		WNT2B	0.771501	0.0115867		CEACAM1	1.07009	0.033336		TMEM156	0.542652	0.0340571		JHY	1.71551	0.0178301		AOAH	-1.30385	0.0401831		LINC02073	1.45336	0.0421186		GNPDA1	0.880949	0.00510046		ENG	1.4011	0.000128617		ABCF3	1.12738	0.0107978		TBC1D9B	0.842359	0.0280525		SAMD9L	1.73622
HS3ST1	1.73246	0.0195199		PTGER2	0.709704	0.00126845		GADD45A	0.755949	0.0273918		CIP2A	1.01108	0.0260031		AMFR	0.507568	0.0300077		CSF2	1.71347	0.000853181		UHRF1BP1	-1.38996	0.0104446		DDX60	1.43788	0.024171		CNEP1R1	0.85606	0.00330094		LGALS9	1.37641	0.0088429		BCL2L14	1.12362	0.0126621		IER3	0.816134	0.0398653		ANKRD55	1.64565
PPFIBP1	1.70622	0.000145714		CD83	0.69708	0.0412574		IKZF4	0.745188	0.0358722		NEXMIF	1.00469	0.038162		AFAP1	0.506209	0.0103399		IL17RB	1.68792	0.0310478		COA6-AS1	-1.6388	0.0244262		CD109	1.4135	0.00232439		AC026341.1	0.840462	0.0485647		CTSL	1.33479	0.000195107		HAVCR2	1.1171	0.0389209		ATP7A	0.811502	0.039664		ALG8	1.63831
AR	1.69751	0.0102501		ZNF441	0.667358	0.0403431		SPATA32	0.73057	0.00538972		LINC00937	0.926277	0.0217237		RAB11FIP1	0.470941	0.0298607		GPRC5D-AS1	1.63579	0.0302697		LINC00339	-1.75671	0.0351396		APOBEC3H	1.40903	0.00338399		WDR61	0.810826	0.0482965		CHODL	1.33403	5.24006e-05		IFI27L2	1.11326	0.0217867		ARHGAP11B	0.806044	0.0333761		ST8SIA6	1.6153
GZMB	1.69121	0.0255352		IRAK2	0.647923	0.00344558		PCK2	0.725477	0.038181		CNTD1	0.922843	0.0260031		KAT2B	0.387081	0.0298929		SLC4A4	1.60659	0.0272301		ADGRE1	-2.02797	0.0240577		SPRED2	1.3655	0.00461046		RNF166	0.722378	0.0375457		WWTR1	1.3163	0.0270478		CD44-AS1	1.11117	0.0239738		SLC39A8	0.777161	0.0183335		EEF2K	1.57064
TMEM273	1.61302	0.00665969		MBNL1-AS1	0.617774	0.00291855		AC087741.1	0.704571	0.0300319		RIPOR3	0.911118	0.00336429		LPXN	0.349185	0.0298607		SCARF1	1.60426	0.030523		AC092640.1	-2.03518	0.0049269		ADAM19	1.33249	5.73304e-06		ATP6V1F	0.7122	0.0468569		USP40	1.31121	0.0150806		ZNF234	1.10851	0.00966615		MAP3K8	0.767334	0.00596833		AL365295.1	1.54008
ARNTL2-AS1	1.61028	0.00100651		INSL6	0.597331	0.00344558		FUZ	0.702756	0.049459		HARBI1	0.904983	0.0125008		TMEM50A	0.329542	0.0340571		TWIST1	1.5763	0.042394						EPAS1	1.32678	0.00133119		AFDN	0.695386	0.033386		STARD7-AS1	1.26982	0.0113555		PLAT	1.09506	0.0401779		AC109587.1	0.750329	0.0362443		IFI30	1.51858
SV2C	1.55253	0.0338099		NBL1	0.595531	0.0335746		FAM13A	0.70038	0.0127794		AP000919.2	0.864271	0.00026835		DHPS	0.318196	0.0300077		PARD3B	1.57479	0.0294634						DOK6	1.29823	0.00389074		TRIB2	0.663714	0.034327		SOCS2	1.26164	0.0282323		ANKRD55	1.07368	0.0020173		KLHL15	0.748733	0.0384434		GPC5	1.51228
TMEM200A	1.4646	0.0185198		RNF157	0.565163	0.00344558		RFXAP	0.665544	0.00250566		PLSCR1	0.835236	0.00425024		UGP2	0.287388	0.0298607		AC113414.1	1.55847	0.00175359						PGAP1	1.29166	0.00534096		HSF2	0.662552	0.0482965		PLEKHH2	1.25808	0.0156798		NOTCH2NLC	1.05869	0.00188631		LRRC32	0.704394	0.0346402		GZMB	1.50146
MAGI2	1.44544	0.0170291		KAT2B	0.563749	0.0195492		AC091045.1	0.636447	0.0377856		DOHH	0.825635	0.00262563		ICE1	-0.374954	0.0384072		ALOX5	1.53399	0.00217939						RGS16	1.27358	0.0483976		PRPF31	0.620793	0.0398146		ARNTL2	1.24264	0.00339438		VPS33B	1.04559	0.0131408		BAK1	0.696729	0.0333761		MAD2L1	1.49313
OR52N4	1.40812	0.00985865		DNAJC18	0.52296	0.0389967		DENND11	0.63632	0.0115867		PJA1	0.792147	0.0241405		TSNAX	-0.378703	0.0184973		LZTS1	1.49742	0.00291569						CAPG	1.2659	0.0109486		LINC02256	0.580791	0.0482965		PLAT	1.22655	0.000264181		AL078604.4	1.04496	0.026442		SMIM15	0.69657	0.0256403		FUOM	1.48278
ARNTL2	1.39882	0.00014589		AC078785.1	0.506305	0.0451856		ZNF93	0.632928	0.00409394		NCKAP5L	0.791033	0.0188172		ABCG1	-0.463816	0.0298607		CFH	1.47452	0.0447485						TRIM47	1.25219	0.00228667		ZNF585A	0.535161	0.030346		LRRC37A	1.20473	0.00310904		APLF	1.04349	0.0241798		TULP3	0.69519	0.0398653		PUS7	1.45893
AP001057.1	1.31503	0.00869818		MICAL3	0.500679	0.03158		ZNF614	0.593549	0.0442025		ARSB	0.785264	0.038162		POC5	-0.468799	0.0298607		TLR1	1.42362	0.000853181						NIPAL4	1.2481	0.00392187		PPP1R12B	0.49757	0.0387785		PTGER2	1.18668	0.00076829		TAFA1	1.04164	0.0100864		CRTC3-AS1	0.693751	0.00414431		FBXO48	1.45293
LYPD6B	1.3114	0.00100651		SH3YL1	0.491582	0.011582		PRKCA-AS1	0.580116	0.0230538		BCL2	0.783071	0.0184604		GFM2	-0.48874	0.0467968		RNF165	1.38804	0.0139111						AUTS2	1.22976	0.00534094		CCR4	0.477538	0.0379311		CISH	1.18614	0.0126962		ATP13A4	1.03243	0.0206385		ZC3H12A	0.690797	0.0256403		NSMCE1-DT	1.43875
AFDN	1.28092	0.00599751		SOS1	0.452837	0.0425234		SLC37A3	0.54909	0.0229348		AC068481.1	0.767401	0.038162		WAKMAR2	-0.494811	0.00172016		GPC5	1.37285	0.0253806						AC068481.1	1.19433	0.000239433		GBE1	0.46483	0.031134		SLFNL1-AS1	1.18537	0.000420553		CD79B	1.02594	0.0105699		ECHDC1	0.685821	0.00349299		VSIG1	1.43224
CHODL	1.27729	0.0339701		PPP2R1B	0.446805	0.0195492		PRKCA	0.521543	0.0324531		GZMB	0.761622	0.038162		MHENCR	-0.505774	0.0298607		CLSPN	1.25723	0.0152615						CISH	1.18591	0.00354138		POLR2F	0.464676	0.0320882		ADAMTS6	1.15586	0.0347306		TYMP	1.00756	0.0355333		EIF2AK3	0.64971	0.0424507		PPIL1	1.41864
DENND6B	1.27078	0.00504443		LINC01278	0.405706	0.0270151		NBDY	0.504247	0.000395892		PALM2-AKAP2	0.749844	0.0125008		TMCO3	-0.50968	0.0474996		AC008945.2	1.23766	0.0167735						IER3	1.17814	0.0217499		KAT2B	0.448691	0.036472		C3orf18	1.12563	0.0498112		MAST2	0.991175	0.0215304		TMF1	0.649091	0.00417044		GEMIN6	1.41641
LRP5	1.24995	0.0346818		GRAP2	0.376056	0.0267512		SWAP70	0.502227	0.0142571		IL2RB	0.740342	0.000630621		COG5	-0.536394	0.0112122		FGF12	1.19117	0.0116383						KAZN	1.15228	0.0142091		GLIPR1	0.430986	0.0494994		DOT1L	1.11912	0.0292038		LEPROT	0.983359	0.00820467		BHLHE40	0.643914	0.0488577		EBNA1BP2	1.40374
SCARF1	1.16503	0.0243421		RAB11FIP1	0.375306	0.0129405		AL589990.1	0.492624	0.0235604		USP6NL	0.736903	0.047844		SNED1	-0.563342	0.0298607		HDGFL3	1.16988	0.0213965						MB21D2	1.15103	0.0330806		SUPT5H	0.410437	0.0411801		NIPSNAP3A	1.10858	0.00071847		ZC3H3	0.955439	0.0389386		S1PR1	0.629246	0.0200607		MAD2L1BP	1.39726
FGF12	1.11154	0.0143405		CBLL1	0.374788	0.00338057		SLC25A38	0.492554	0.0163823		HNRNPA1L2	0.73266	0.0467106		AL121933.2	-0.578856	0.0300077		PGAP1	1.16479	0.00104583						SOCS2	1.14117	0.0248074		GAS5	-0.526595	0.0375457		ZNF440	1.10708	0.015678		RAB39B	0.954536	0.0192902		NBDY	0.612649	0.00817183		SMAD7	1.37821
AC044781.1	1.11066	0.0143405		CLIP1	0.350345	0.0335746		STK26	0.491012	0.00201226		STPG4	0.7108	0.038162		PCCB	-0.588748	0.0300077		ITIH4	1.16153	0.0210392						GCNT1	1.12192	0.00110501		PPP2CB	-0.539403	0.0182675		RHD	1.09984	0.00360835		EID2B	0.939764	0.0185925		ZNF585A	0.605091	0.022163		TMEM173	1.36343
NTSR1	1.09099	0.0373067		TUBA1A	0.33953	0.0389967		TAP2	0.467741	0.0377856		SPSB1	0.704995	0.00710415		SLC39A11	-0.594499	0.0288303		HBEGF	1.16121	0.00788795						DOCK3	1.12081	0.0126485		JPX	-0.552958	0.0411801		ZEB1-AS1	1.09688	0.00140353		USP49	0.939688	0.00814581		TYMP	0.601966	0.0362443		RGPD2	1.32736
LINC02044	1.08511	0.0419533		MYDGF	0.284767	0.00666749		NAGK	0.46331	0.00474468		BCLAF3	0.703827	0.00710415		AC119396.1	-0.601236	0.0273635		NBL1	1.15411	0.00297775						BCL2L14	1.10357	0.00824866		PAQR3	-0.596781	0.0439751		FAM171A1	1.09007	0.000595182		LINC01128	0.939392	0.0389209		MIR762HG	0.597587	0.0236948		ALOX5	1.32197
KCNQ3	1.05053	0.0292776		TMEM71	-0.260599	0.0335746		MFHAS1	0.460707	0.0235604		STAP1	0.699393	0.0189258		AP000873.2	-0.639236	0.0340571		MYO6	1.14725	0.00211545						PLA2G6	1.09663	0.0167854		D2HGDH	-0.615226	0.0317213		KANSL1-AS1	1.08707	0.045463		TOR1A	0.938575	0.0109686		ANXA4	0.546693	0.0333761		PDLIM2	1.31093
AL158832.1	1.04519	0.0297068		FBXO21	-0.275268	0.0267809		AC005261.1	0.459928	0.0358722		MCM3AP-AS1	0.670352	0.00550394		TOX	-0.689812	0.00172016		PTGER2	1.11503	0.000660563						IL2RA	1.08912	0.000400491		ZNF708	-0.629005	0.0482965		WDR77	1.07056	0.000332672		AL359220.1	0.936204	0.00117774		FAM102B	0.545754	0.0428871		SP2-AS1	1.30217
SASH1	1.00864	0.00431981		PAIP1	-0.290531	0.0335746		SEPTIN11	0.451653	0.00402766		IRAK2	0.662881	0.038162		E2F6	-0.735525	0.0298607		ABCC6	1.09327	0.00268529						AL078604.4	1.08172	0.00130353		ZNF589	-0.677578	0.0482965		PKD2	1.06218	0.0405035		DHTKD1	0.933078	0.00431429		TSG101	0.537116	0.00509308		ACSL1	1.29457
VASH1	0.99892	0.00524043		RAPGEF6	-0.290599	0.0483349		EFL1	0.438357	0.0202243		TMLHE-AS1	0.656941	0.0480544		TSPAN2	-0.763582	0.037312		CD38	1.08263	0.00104583						MAPKAPK3	1.063	6.77716e-05		EFCAB7	-0.733694	0.0143311		AC010149.1	1.05812	0.000585504		TMLHE	0.930899	0.0127116		IKZF4	0.531155	0.0256403		RGS16	1.26582
GPC5	0.988999	0.0331684		UBASH3A	-0.307794	0.0291341		SOCS1	0.391976	0.0115867		TTC32	0.654945	0.00119867		ZEB2	-0.782606	0.0273635		PLSCR1	1.08254	0.00560654						NPDC1	1.06194	0.000254537		WDR41	-0.770479	0.0405197		DOCK3	1.04549	0.0121908		STAP1	0.929309	0.0166838		ITM2A	0.519404	0.0442937		AFG1L	1.26289
LINC02605	0.971412	0.039594		ZNF831	-0.321892	0.0101622		SOS1	0.389057	0.0183233		AC010149.1	0.649458	0.00356817		SKAP2	-0.800389	0.0288303		AC022182.1	1.07905	0.0048519						SEMA5A	1.05931	0.0071451		NBN	-0.783008	0.0419066		ZNF829	1.03836	0.00238186		ADRM1	0.928839	0.0308575		AP2A2	0.5178	0.0199955		CYTH3	1.25581
PLSCR1	0.936282	1.44845e-07		MAN2A1	-0.337465	0.0104163		ZNF83	0.36443	0.0115867		FNBP1L	0.648966	0.000926287		AP003469.4	-0.871651	0.0298607		SV2A	1.07549	0.00104583						CHRM3-AS2	1.04541	0.010747		SLC7A1	-0.792401	0.031134		WARS	1.0308	0.0141866		NEO1	0.926238	0.0398276		GPHN	0.513817	0.0149404		MIR155HG	1.25454
EPAS1	0.932048	0.0143405		ATP6V1A	-0.348103	0.0316857		UEVLD	0.362479	0.0377856		TNPO2	0.643324	0.00356817		TIGD1	-0.901581	0.0298607		PLXNA4	1.06783	0.00504166						AL137186.1	1.03936	0.0061862		POLR3C	-0.813504	0.0468569		RCAN1	1.02119	0.000669804		MLYCD	0.918983	0.0159246		HEG1	0.505532	0.039664		LAG3	1.2539
CDKL4	0.908439	0.00962871		ACVR2B	-0.390782	0.0403431		RAPH1	0.357483	0.0358722		RAB11FIP1	0.625016	0.00600175		CDC7	-0.923525	0.00172016		AC068481.1	1.06729	0.00524941						IKZF4	1.03364	0.000145205		GZMK	-0.907371	0.0468569		CSF1	1.01311	0.000711928		PER3	0.917511	0.000952108		KDM5B	0.492336	0.0442937		CIAPIN1	1.23289
AL392023.2	0.896348	0.0420452		AL049869.3	-0.437924	0.0377883		RAB11FIP1	0.353714	0.0236136		ZNF48	0.617548	0.0125008		AP002762.2	-0.947009	0.0390978		DOCK3	1.06578	0.0138026						DIRC3	1.02653	0.0294483		ANKRD26	-0.913416	0.00110407		OASL	1.00823	0.0100946		UQCC2	0.912067	0.0362521		HIST1H1E	0.486653	0.0217543		KLHL42	1.22175
OPHN1	0.892347	0.0264783		RBM38	-0.43971	0.0483349		TOB2	0.35163	0.0377856		SNX10	0.599538	0.0154005		AL035427.1	-0.968728	0.0340571		GREM2	1.06085	0.0419593						FUOM	1.01983	0.00134882		PIGU	-0.918225	0.0439751		AC092535.4	1.00661	0.0224805		CLIC5	0.910742	0.0260664		LARP4	0.48276	0.039664		FAS	1.20918
ALDH1B1	0.879229	0.0141282		OXSM	-0.450876	0.0389967		LEPR	0.350271	0.0355673		PLCG1	0.598323	0.00300152		DAPK2	-0.987289	0.00172016		RGS16	1.05704	0.0141964						GAB2	1.01792	0.000845754		SEPSECS	-0.923024	0.0199687		AL136115.2	1.00531	0.0155406		F5	0.909239	0.00508654		RIT1	0.478141	0.0205522		RASSF2	1.20862
GPM6A	0.866382	0.0442564		SPINDOC	-0.492506	0.0291341		SUPT4H1	0.318696	0.0314689		SOS1	0.593987	0.00579071		TBC1D7	-1.09054	0.00369992		AL365203.2	1.05532	0.00835045						ITGA2	1.01714	0.044938		PUS10	-0.953116	0.0278069		MBNL1-AS1	0.979513	0.00179554		CEP85	0.904746	0.0194633		PITPNC1	0.471337	0.0256403		SH2D3A	1.20786
DDR1	0.858096	0.0210472		ATP6AP1	-0.514966	0.0232038		ARL4A	0.313729	0.0434457		SLC51A	0.593514	0.0140393		CRIM1	-1.09812	0.0273635		PALLD	1.05063	0.0222996						LINC00467	1.00721	0.0211783		TSGA10	-0.965477	0.0482965		GNLY	0.977059	0.0153229		DBR1	0.903494	0.0201371		WDR37	0.464999	0.0256403		PNP	1.20509
SOCS6	0.845534	0.0243421		VLDLR	-0.524772	0.0389967		RBM17	0.302233	0.0398012		ACTR5	0.590576	0.0281521		DLEU7	-1.17272	0.00206905		AFDN	1.04572	0.00269929						C1orf100	0.999079	0.00489105		ZNF438	-0.971481	0.00271903		LINC01128	0.975063	0.000128617		DEDD2	0.898623	0.0020173		TRIP11	0.44604	0.0152009		C7orf31	1.20255
AC100803.4	0.842759	0.0143405		SH3D21	-0.621562	0.00917289		BLOC1S1	0.302118	0.0202565		KSR1	0.588263	0.038162		NCAPH	-1.21205	0.0288303		SEMA5A	1.04349	0.00137113						TAPT1-AS1	0.979572	0.0283497		AC010168.1	-0.974185	0.0494994		TLR1	0.968578	0.00541622		ZNF347	0.894711	0.0497255		SSU72	0.444678	0.00817183		ALG2	1.19114
NECTIN1	0.838493	0.022674		ZNF230	-0.664231	0.00807465		GLRX5	0.3009	0.0127794		ARHGAP11A	0.580962	0.0457126		SUGCT	-1.36328	0.0029209		RTN4RL1	1.04044	0.00104583						ADAM9	0.97891	0.0353885		SH2B3	-0.975531	0.0011001		CDK2AP1	0.967792	0.0256535		AC012291.3	0.885873	0.0347126		LSM12	0.442262	0.0368776		EML2-AS1	1.17846
FAM171A1	0.796416	0.00596243		AC123512.1	-0.681073	0.0225152		TAF9	0.276552	0.0398012		DOCK3	0.579525	0.0260031		RGS18	-1.73292	0.00449536		RNF144A	1.02103	0.00509095						MMD	0.975116	0.000450493		GBP1	-1.00448	0.0459697		CHML	0.958089	0.00207139		AC079447.1	0.880402	0.0281445		KMT2E-AS1	0.431579	0.0488577		STX11	1.1742
AC113414.1	0.777861	0.0204702		MIAT	-0.71095	0.0335746		COG2	0.273856	0.0432615		LPCAT1	0.579015	0.0444887		AC119673.2	-1.83873	0.0288303		ZFP3	1.01752	0.0249132						RGS9	0.970846	0.0322658		BCL2A1	-1.0091	0.0484304		ARSB	0.956554	0.000669804		KDELR3	0.879226	0.0466591		MFSD14C	0.40178	0.0488577		C7orf26	1.17053
PSEN2	0.777428	0.0160086		SLC37A4	-0.773887	0.0267512		CD74	0.273008	0.0388707		PBX2	0.569901	0.0255055						KCTD15	1.01721	0.00880206						WARS	0.969918	0.00786149		CC2D2A	-1.00918	0.0439751		ADAM19	0.953248	0.000612517		KLHDC4	0.872398	0.0392572		2025-03-05	0.383528	0.0427024		PLOD3	1.16368
SPIRE1	0.776704	0.0246001		AC253572.2	-0.8982	0.0260146		FNDC3A	0.272771	0.00291177		NUCB1-AS1	0.557996	0.0284056						LINC01725	0.999875	0.00879831						MBNL1-AS1	0.958762	0.0337195		DUSP4	-1.04723	0.029203		PPP1R9B	0.947789	0.0283202		ZNF516	0.872127	0.018058		NUP153	0.378933	0.0256403		CINP	1.15633
CX3CR1	0.776007	0.0154451		TOX	-0.98442	0.0148238		ATXN1	0.252094	0.0324531		PMEL	0.555129	0.0098849						TK1	0.99701	0.00774149						ELOVL6	0.932366	0.00250223		UBXN2B	-1.05106	0.0136236		TNFRSF4	0.93144	0.0075381		MIR3936HG	0.861597	0.0311506		MRPL18	0.374257	0.0406711		C3orf35	1.14859
MAMDC4	0.757434	0.039594		ZNF670	-0.997166	0.0293223		TNFRSF25	0.234218	0.0493666		PRKCA-AS1	0.549036	0.00854864						DOK6	0.993498	0.000660264						PPARG	0.929542	0.035344		ARHGEF2	-1.13582	0.0317213		ZNF771	0.9313	0.0357318		MTA2	0.853635	0.00790904		LSM8	0.362129	0.0183335		LTA	1.14848
NBL1	0.738869	0.0472054		RGS18	-1.05968	0.00249672		BTG1	0.225514	0.0299944		ZGPAT	0.547306	0.034713						CRPPA	0.953265	0.0109936						USF1	0.920603	0.0190936		NBPF9	-1.16431	0.0136236		INAFM1	0.924572	0.0140472		YBEY	0.837894	0.0196326		PARP12	0.351488	0.0442937		IFIH1	1.13829
AC068481.1	0.733453	0.000382355		AC069185.1	-1.31299	0.008179		TUBA1A	0.224718	0.0324531		CRTC2	0.547166	0.0332238						GAB2	0.947412	0.00831913						WDR25	0.915132	9.84053e-05		ARHGAP4	-1.26785	0.0482965		LINC02391	0.919012	0.00071847		LRRC28	0.832563	0.048307		ZNF267	0.34896	0.0306472		KANSL1-AS1	1.12866
AC132938.3	0.715027	0.00524043		BX004807.1	-1.31915	0.00341557		SVIP	0.171451	0.0490408		METTL18	0.535315	0.00381314						HAR1A	0.943502	0.0145243						ZNF417	0.912575	0.000511442		F8A1	-1.26801	0.0468569		MSRB2	0.918122	0.0252362		AC005856.1	0.831769	0.0224346		ACIN1	0.331801	0.0433716		NME1	1.11512
GBGT1	0.706173	0.0320433		AL096794.1	-1.50811	0.00738674		NAA16	-0.241517	0.0460139		FBLN7	0.52749	0.00228153						FAM171A1	0.926572	0.0361351						RMDN3	0.910381	6.77716e-05		PLEKHA5	-1.4748	0.00125382		PDCD1LG2	0.910327	0.0184884		ANKRD40	0.829764	0.00195806		CSNK2B	0.330193	0.0384434		POLI	1.10339
KIAA0408	0.692646	0.00962871		AC246817.1	-1.90159	0.011582		TIMM8B	-0.321668	0.0398012		GRAP2	0.523205	0.0031591						USP35	0.924023	0.00104583						TMEM156	0.90924	0.000712527		NR4A1	-1.54894	0.0352763		CDKL2	0.90259	0.00128844		WDR76	0.829659	0.00899708		ATXN2L	0.319267	0.0256403		TIMM13	1.10247
USP40	0.68841	0.0331684		C1QTNF7	-1.9178	0.00249672		TAGAP	-0.341981	0.0232881		SLFN13	0.486472	0.0140393						ITGAM	0.919919	0.00868742						CHDH	0.907554	0.0151773		SKAP2	-1.55827	0.00510046		CAPN12	0.898539	0.00133011		CTSL	0.829593	0.0032323		MTREX	0.31238	0.0256403		CSRNP1	1.09441
ELMO3	0.676929	0.0082324		XKR9	-1.98636	0.00341557		AC010642.2	-0.351276	0.0324531		HIST1H2BD	0.484329	0.038162						LAMP3	0.917901	0.0369379						MAST4	0.906557	0.000143032		FP671120.4	-1.64191	0.0401656		AFAP1	0.897331	0.0100946		PCGF6	0.819016	0.0188913		LMBR1	0.295531	0.039664		AC068481.1	1.08284
CDK6	0.669323	0.00985865						RUVBL1	-0.366342	0.0464807		GPR89A	0.474538	0.00767331						CHODL	0.908433	0.0373983						ABI3BP	0.905884	0.000239433		PIGX	-2.1087	0.0482965		AFDN	0.894082	0.0211142		CPSF4	0.807723	0.0224346		MAST4	0.274326	0.0163067		SAMD4A	1.07782
AC012313.6	0.634079	0.00504443						AKT1	-0.367988	0.0390217		TCOF1	0.463167	0.0201471						CDKN2B	0.891156	0.0223704						EOGT	0.905029	0.0229303						TAX1BP3	0.893335	0.0078884		DNAJC17	0.805153	0.00117774		SERBP1	0.231766	0.0442937		AC005562.1	1.06332
OSBPL10	0.618347	0.0256556						LINC01891	-0.369377	0.0299687		AC009126.1	0.450668	0.033336						FBXO36	0.889286	0.00268759						DPAGT1	0.903332	0.00902451						YES1	0.886873	0.0340657		B3GAT2	0.798708	0.0245124		STX8	-0.26481	0.0411153		TANGO2	1.05688
AC008906.2	0.595301	0.0157251						S1PR4	-0.390582	0.00384005		LINC00649	0.440941	0.0141106						WDR77	0.882889	0.0260921						CRELD2	0.899737	0.000285009						ZNF551	0.884552	0.000958618		CCDC9	0.795941	0.0447025		RNASEH2B	-0.310224	0.035323		GET3	1.05419
RYR1	0.584512	0.0349866						MEI1	-0.391363	0.0128428		MED12L	0.431152	0.0422356						MPZL1	0.882693	0.025383						TSTA3	0.897824	0.00106393						U2AF1L5	0.883069	0.00979082		GGA1	0.795799	0.0188326		TTC39C	-0.329333	0.0158295		TENT5A	1.05373
ARSB	0.579983	0.0195199						TSPOAP1-AS1	-0.421585	0.0377856		TAB2	0.426337	0.0491123						TMEM229B	0.87882	0.0116383						SOS1	0.890247	0.000912484						SYCP2	0.878917	0.0209973		HLA-DPB1	0.79005	0.00307008		DAD1	-0.331	0.013313		DNTTIP1	1.05187
Z97989.1	0.569497	0.012933						ARSG	-0.42386	0.0377856		PPID	0.402599	0.0226745						SPIRE1	0.867211	0.0306222						ARSB	0.884544	0.0125832						C5orf58	0.876128	0.00071847		NADK2	0.784423	0.00657237		MT-ND4	-0.33588	0.0442937		NOL11	1.04732
CDK2AP1	0.559642	0.0185444						LY9	-0.433086	0.0383176		ZNF544	0.374368	0.0250117						FP565260.6	0.851145	0.00492857						HSF4	0.883665	0.000494332						FMNL2	0.874334	0.0463745		HCFC2	0.778406	0.00857495		EZR	-0.335975	0.0241949		MBLAC2	1.04477
CHRNA5	0.548813	0.0260325						SMC1A	-0.451743	0.0377856		STIP1	0.372615	0.0140393						PRKG1	0.850149	0.00880206						PEMT	0.881382	0.022547						ESRRA	0.871635	0.00290846		GMEB2	0.775238	0.0362481		ZCCHC7	-0.339514	0.0183335		TAP1	1.04188
C5orf58	0.537024	0.0204702						RIN3	-0.485245	0.00250566		TAF4B	0.372326	0.0259087						ACER2	0.848863	0.0446044						AFDN	0.878557	0.011443						AKR1E2	0.870088	0.00908981		AC092652.2	0.772637	0.0369347		PABPN1	-0.345261	0.039664		AL683807.1	1.0409
MMD	0.532333	0.0160086						IGFLR1	-0.485929	0.012497		CTSC	0.358234	0.0457126						AL513327.1	0.841635	0.00059397						NIBAN2	0.877219	0.00452179						EPM2A	0.863514	0.00189629		ZNF528	0.768672	0.0115731		RTRAF	-0.371336	0.0256403		AC024382.1	1.04079
SOCS1	0.526322	0.0103197						THEM4	-0.491435	0.0202565		RAB8A	0.344352	0.00375005						TRIP6	0.839265	0.0167735						RALB	0.86998	0.0121552						MAP3K14-AS1	0.857881	0.000208253		PRKCA-AS1	0.765289	0.0205382		OGT	-0.38224	0.0398653		B3GAT3	1.03685
OPN1SW	0.5015	0.0308783						FOXP1	-0.504796	0.00474468		TRPM7	0.322981	0.0453441						AP003086.1	0.836066	0.00244662						MYO6	0.867978	0.0483581						LTC4S	0.854176	0.0219381		FANCI	0.763544	0.0367746		CWC15	-0.385678	0.016424		ZSCAN26	1.03462
RHCE	0.495496	0.0449661						NPIPB5	-0.513497	0.0398012		MBNL1	0.306803	0.0457126						USP40	0.829983	0.0181						PPP1R3D	0.859848	0.0182428						CAPN15	0.853299	0.00126358		BRF1	0.760017	0.00999038		EPG5	-0.392442	0.0433716		C17orf75	1.0343
UNC119	0.492591	0.00504443						TTC39C-AS1	-0.514629	0.0273685		RAB5IF	0.306228	0.0480544						BATF3	0.829775	0.00532963						TXK	0.855447	0.035344						MAPKAPK3	0.842016	0.00128844		AARS	0.758396	0.00463909		PLCL1	-0.394529	0.0175629		HAVCR2	1.02609
AC112907.3	0.484796	0.0185198						COG5	-0.532501	0.0299687		NSMCE2	0.304312	0.0241405						MYBL1	0.828269	4.11946e-05						DGCR8	0.855414	0.0071451						AL365356.1	0.840218	0.0346796		CHKB	0.757972	0.00857495		SSR1	-0.400616	0.0418988		MSRB2	1.02601
MYH7B	0.484219	0.00712833						GPR180	-0.554823	0.0377856		RNASEK	0.28806	0.0250117						LINC01772	0.825535	0.021393						DENND6B	0.854613	0.000912484						SLC35A4	0.838465	0.000711928		GGT7	0.756207	0.0225664		AC010894.3	-0.405459	0.0163067		MTBP	1.02546
GAB2	0.469662	3.94301e-05						FAM50B	-0.560764	0.0432615		PPP2R5E	0.280893	0.0429369						SLC4A5	0.820173	0.00884569						PLAT	0.839264	0.0141826						PIGV	0.835452	0.000932184		CPOX	0.744129	0.00557494		FUBP3	-0.412617	0.0488577		TTI1	1.02444
PALM2-AKAP2	0.463532	0.00584376						F8A1	-0.58675	0.0460139		PRKD2	0.26348	0.0472765						ZNF717	0.815351	0.0159534						SPIRE1	0.838442	0.0374647						NEK3	0.831764	0.00126358		POLR1C	0.741474	0.00501121		PRPS1	-0.428683	0.0241949		LINC01215	1.0122
RAB11FIP1	0.45469	0.0391325						AC010168.1	-0.626218	0.00140216		ST3GAL1	0.246367	0.0241405						ARMC5	0.812234	0.00587479						TYMP	0.837839	0.00910988						SOS1	0.828706	0.00126358		SEH1L	0.739191	0.0158393		PTGER2	-0.432723	0.0170149		R3HCC1	1.0071
HUWE1	0.44654	0.022674						IVD	-0.650307	0.00188065		CEP120	-0.261317	0.0186039						NSMCE1-DT	0.806369	0.00245962						HDAC9	0.826007	0.0239269						NDFIP2	0.824345	0.0332155		ZNF439	0.731436	0.0125329		TMEM219	-0.443474	0.0236948		GSDMB	1.00231
METTL1	0.446235	0.0392427						SKAP2	-0.653842	0.0390217		HEATR5B	-0.263281	0.0189401						ZNF69	0.80391	0.0153871						AP003086.1	0.822824	0.000211413						SCAMP1-AS1	0.824241	0.045305		STOML2	0.724303	0.0407683		MT-ND3	-0.444747	0.000222356		RAI1	0.99232
PIGV	0.441732	0.0143405						AC106795.3	-0.705996	0.0390217		ZDHHC20	-0.292931	0.0429369						MAN1C1	0.802554	0.0418959						AC008569.1	0.822823	0.000320541						TRIM11	0.823427	0.00126358		PACRGL	0.721408	0.0232868		PPT1	-0.4485	0.039664		SMCR8	0.991
AC008569.1	0.437049	0.00504443						ATPSCKMT	-0.775121	0.0460139		GLIPR1	-0.296381	0.0480544						ZNF460-AS1	0.794961	0.00879831						MTSS1	0.820226	0.000182831						AC004551.1	0.82009	0.0362923		ACSS2	0.721006	0.0184335		AC097376.3	-0.456714	0.0270064		SCPEP1	0.985712
CLIC5	0.434964	0.0103197						STMN3	-0.796209	0.0388707		MAPKAPK5-AS1	-0.299711	0.042187						AC090945.1	0.793671	0.022563						YES1	0.819629	0.0164293						TAP2	0.817841	0.0217968		PINX1	0.71735	0.0115891		RASA3	-0.46717	0.0115248		SNHG31	0.98471
ECE1	0.424242	0.00390379						EFCAB11	-0.820572	0.00188065		TOMM7	-0.308779	0.0253734						SENP3	0.7924	0.000853181						ACSS2	0.818888	0.0409298						ABCC6	0.815877	0.000785908		ZNF765	0.715094	0.0210648		MRPS21	-0.468476	0.00509308		NFATC2	0.984269
PTRH1	0.42202	0.00649186						AL024508.2	-0.859289	0.0163823		AKAP17A	-0.311365	0.0186039						CDK6	0.789934	0.00714981						NDFIP2	0.812022	0.0239742						AC124068.2	0.811561	0.0141217		ARPC5L	0.703835	0.0032323		EXOSC9	-0.472265	0.0256403		SNHG15	0.981766
APEX2	0.419154	0.00599751						KLRB1	-0.86153	0.0370452		NPC1	-0.316193	0.0472765						RBMS1	0.787411	0.0241197						HCFC1	0.810187	0.00043063						ZNF8	0.808482	0.0142565		CDK7	0.701265	0.00962184		NSUN3	-0.474406	0.0411764		TMEM192	0.977681
AL355075.4	0.413456	0.0318245						FOXP1-AS1	-0.866563	0.0377856		TRMT112	-0.321717	0.0457126						FZD6	0.783123	0.0188168						TWSG1	0.808718	0.000729479						DNAJC10	0.800875	0.000128243		CMC4	0.69718	0.0057801		FBXW5	-0.483972	0.0384434		NEXMIF	0.975451
LINC02259	0.411938	0.0448005						UBXN11	-0.899168	0.0398012		UBE4B	-0.341392	0.038162						CD68	0.77702	0.049374						IL2RB	0.807156	0.000145205						MB21D2	0.79941	0.0157266		ZFYVE9	0.696547	0.00888006		TRIM14	-0.488525	0.039664		FBXL8	0.97453
RRAGD	0.404915	0.00499111						AC007130.1	-0.900324	0.0183233		ACYP1	-0.345224	0.0472765						DMXL2	0.77645	0.0364337						GCC2-AS1	0.796322	0.0396805						TANGO2	0.790157	0.00527114		C6orf47	0.69569	0.00484998		CWF19L1	-0.490976	0.0488577		SLC35C2	0.972315
WDR77	0.403127	0.0318245						DAB1	-0.917024	0.00188065		JADE2	-0.352627	0.0296499						FICD	0.775736	0.0239343						FRMD3	0.791666	0.0275054						SAAL1	0.787728	0.0090414		COASY	0.695235	0.033803		SRSF8	-0.499711	0.016424		PSME2	0.966817
UEVLD	0.390252	0.00869818						AL021368.2	-0.9363	0.0284427		GTPBP10	-0.354413	0.00540297						AP002784.1	0.773185	0.0386473						C1GALT1C1	0.791647	0.00645695						PPM1M	0.786094	0.02086		SMIM15	0.690422	0.00888006		KLF3	-0.501662	0.0346402		TLR1	0.96571
MAP3K21	0.387637	0.0255352						AC010186.3	-0.954922	0.0182105		RPS16	-0.365226	0.0031591						CHRM3-AS2	0.772401	0.0417905						TNFRSF11A	0.79076	0.000320541						ANO10	0.785604	0.0306534		PRRC2A	0.688668	0.00976029		POT1	-0.502384	0.0488577		LIMD1	0.965084
IRGQ	0.386538	0.022674						SAMD3	-1.0103	0.0377856		ZNF507	-0.366021	0.0491123						EBPL	0.770364	0.00359774						HSPA14	0.786606	0.0309864						ZDHHC14	0.784124	0.0042025		KXD1	0.688571	0.00814581		LINC01004	-0.508165	0.0435884		IDH3A	0.963586
S1PR2	0.381315	0.0160086						CMTM8	-1.03378	0.0141059		LRRC37B	-0.369024	0.0150536						KIAA0408	0.762834	0.0269075						SLC41A3	0.786422	0.00818548						FKBP2	0.779783	0.0227732		SMG9	0.688088	0.026442		EVI2A	-0.509725	0.0471318		SH2D2A	0.962444
AL133268.4	0.35881	0.0448769						AC006369.1	-1.17176	0.00191928		BLVRB	-0.37031	0.0278318						ZNF528-AS1	0.752162	0.00268529						PALM2-AKAP2	0.785254	0.00278382						HSF4	0.779034	0.00926335		AL021368.2	0.687175	0.00954519		BCL7B	-0.522618	0.039664		CTSW	0.960495
AL589990.1	0.357633	0.00869818						DNLZ	-1.26832	0.00235433		SKA2	-0.379848	0.038162						NAGLU	0.744407	0.00509095						CTDP1	0.783933	0.0010652						LINC01191	0.778097	0.0146601		BORCS7	0.677421	0.0498744		ATRAID	-0.528589	0.0223257		PLSCR3	0.959615
RELT	0.356769	0.0340942						PHLDB2	-1.3251	0.000472858		NSUN6	-0.410759	0.0211965						ANK3	0.744183	0.00415331						DDX43	0.782496	0.0170524						AF001548.2	0.769802	0.00172466		UBE2E2	0.67253	0.0439958		MUTYH	-0.531043	0.0411103		C2orf76	0.94391
SPIN3	0.348389	0.0140487						XIST	-5.46595	0.000831313		ID2	-0.414015	0.0439889						PDE6B	0.741523	0.0175347						FBXL13	0.77702	0.00219558						AL031280.1	0.76776	0.00128793		MIDN	0.664897	0.00282775		EDEM3	-0.531932	0.0455253		TULP3	0.93857
AL137003.2	0.347848	0.0448005										FBRSL1	-0.415087	0.0234996						ARNTL2	0.738676	0.0499348						SLC15A4	0.77691	0.00142234						ANKRD40	0.761648	0.0282323		C19orf48	0.663944	0.0160229		AC010275.1	-0.554463	0.00854399		NUP93	0.93716
EFL1	0.346123	0.0408016										NBPF11	-0.424893	0.0258303						CDK2AP1	0.736259	0.0115469						TMEM173	0.776262	0.00177779						KLHL12	0.760534	0.0196491		RRAGB	0.658519	0.00275611		RGCC	-0.555626	0.00336207		MYO1C	0.936218
NXT1	0.339366	0.0408016										ZNF302	-0.424921	0.00710415						USP46	0.735974	0.0148248						MIR22HG	0.771264	0.00237018						SLC22A5	0.760468	0.0270478		ZNF649	0.657263	0.0463249		AL136038.5	-0.572645	0.0391525		ZNF444	0.931734
NAGK	0.33678	0.00765028										TANC2	-0.425301	0.0201471						MBNL1-AS1	0.731442	0.00104583						LETM1	0.765814	0.046662						CDKN2B-AS1	0.759127	0.0348572		SS18L1	0.64921	0.0253412		PRXL2C	-0.576536	0.0207814		ZNF516	0.926613
DPAGT1	0.335894	0.00807024										ZNF248	-0.428341	0.00455432						TRAT1	0.724247	0.0251225						DDAH2	0.748489	0.00353567						ANKDD1B	0.754651	0.0168595		TTC28	0.648365	0.00729907		USP42	-0.595317	0.0362443		AC067945.4	0.925659
HIGD1A	0.333157	0.0275301										ATF7IP2	-0.44633	0.0253734						AL035071.1	0.722667	0.00217939						SLC43A3	0.748238	0.00744154						CNPY4	0.75227	0.0154629		AC124016.1	0.635418	0.0228907		MBD3	-0.611336	0.035323		FXYD1	0.925158
PRKCA	0.311471	0.00888017										PHKA2	-0.472043	0.0285856						HRH2	0.717336	0.0347061						PTGER2	0.744366	0.0341598						LHPP	0.751245	0.00071847		CKS1B	0.6328	0.0107532		C6orf89	-0.61165	0.00596833		CYP4V2	0.920535
FBRS	0.30974	0.0456865										MBIP	-0.473035	0.0422356						CHD7	0.717332	0.0144203						GLRX5	0.743035	0.0141461						LINC00511	0.744593	0.000252727		GON7	0.628145	0.00729907		CTDSP1	-0.623762	0.0256403		CRTC3-AS1	0.919319
COX17	0.305917	0.0316785										PITPNA-AS1	-0.473248	0.010119						FAM153CP	0.710134	0.0227995						LINC01943	0.742618	0.000320541						TWF2	0.743246	0.0181474		SGPL1	0.626203	0.00899708		AC012085.2	-0.626036	0.0492267		ALYREF	0.91897
AL137003.1	0.303364	0.049194										AL450998.2	-0.481643	0.0211965						MYOCOS	0.707833	0.0413399						NQO1	0.740409	0.0320195						CBR1	0.743197	0.0101912		NAA60	0.624516	0.0349419		ZNF189	-0.634434	0.0256403		SLC30A5	0.913664
ESRRA	0.297313	0.0339701										TGIF1	-0.481687	0.0234996						GSTK1	0.704182	0.00268759						BCL2	0.735137	0.00278382						UEVLD	0.740548	0.0321241		GALNT10	0.624071	0.0370501		GGPS1	-0.642466	0.0256403		PPCDC	0.910927
CCND2	0.293686	0.0200801										ZNF574	-0.481715	0.0250117						AC005786.3	0.700708	0.00582229						SOCS1	0.733139	0.000196501						AL589990.1	0.737364	0.00179554		METTL26	0.621669	0.00879645		FRMD8	-0.64642	0.0488577		ZNF14	0.910713
ARL6IP5	0.293353	0.00962871										WASHC1	-0.503957	0.0168338						AL592430.1	0.699663	0.0491765						AC007728.1	0.731703	0.00233687						ADCY9	0.734273	0.00185682		EIF2B3	0.61014	0.0354649		ASB8	-0.654961	0.00854399		MIAT	0.906599
ST7	0.292471	0.0204702										UNKL	-0.524338	0.038162						C19orf38	0.692393	0.0180672						RBMS1	0.731216	0.0158237						LINC01215	0.733883	0.00130806		MCCC2	0.603859	0.0113167		ERG28	-0.666199	0.0200607		HMOX2	0.902202
LYPLA2	0.288673	0.0472054										RPP14	-0.524967	0.0211965						CD226	0.691544	0.003768						RGS12	0.730657	0.000912484						SOCS1	0.732076	0.00739585		MAP4K2	0.603762	0.0262389		ZNF251	-0.668857	0.031844		ADAM19	0.901348
CYC1	0.288324	0.00390379										AC011092.2	-0.529148	0.0406682						SNURF	0.689762	0.0423931						NBL1	0.729464	0.0427485						PPP1R14B	0.72279	0.0245523		THUMPD2	0.601595	0.00915135		ERI3	-0.675747	0.0435884		PWWP3A	0.900992
KCNK6	0.285973	0.0129061										LINC00667	-0.545059	0.00710415						ZNF347	0.689485	0.0073405						POLR1B	0.725314	0.00392187						PDE4B	0.720963	0.00386772		ASCC1	0.594778	0.0199057		DCTN3	-0.679443	0.0183335		TNFRSF1A	0.89674
TMEM159	0.282066	0.0318245										NCAPH	-0.548838	0.0422356						BHLHE40-AS1	0.688565	0.00268759						MIIP	0.725126	0.0119733						NINJ1	0.719035	0.00310904		CHRAC1	0.586399	0.0413633		MSANTD2	-0.684019	0.0249473		DHX57	0.896611
NCDN	0.277638	0.0347909										ATAT1	-0.563543	0.0377807						PAX8	0.688417	0.043802						CBFB	0.723652	0.000912484						TP53TG5	0.718996	0.00436163		PSMD10	0.585031	0.0314873		MED1	-0.68776	0.00414431		CMPK2	0.893121
TRIM11	0.275748	0.0129061										LINC02340	-0.565898	0.0406682						ELOVL6	0.687604	0.0177315						SIPA1L1	0.723127	3.13161e-06						POGLUT3	0.716376	0.0446701		ETF1	0.581448	0.0345585		ATG4C	-0.702487	0.0256403		LARP4	0.892297
TLNRD1	0.27323	0.0354951										NISCH	-0.568051	0.0468972						HEMK1	0.687251	0.0452533						ZNF267	0.722254	0.000145205						IFI27L2	0.714513	0.000134935		RGS1	0.581334	0.0219784		AC005224.2	-0.732008	0.0442937		NOP2	0.890727
CAPN15	0.272978	0.0187386										PKIA-AS1	-0.576171	0.00064632						ZNF790-AS1	0.68478	0.00602359						RIPOR3	0.722042	0.0192588						CTSH	0.712713	0.00840232		DNAJC3	0.57786	0.0305671		CCDC138	-0.753176	0.0256403		MAT2A	0.888489
RNASEK	0.272667	0.00712833										AC022973.3	-0.581764	0.0457126						PIK3IP1-AS1	0.682251	0.00523756						MAP1S	0.720206	0.0336847						CXCR5	0.712217	0.0138504		NMRAL1	0.571487	0.00552983		SKP2	-0.787694	0.0200607		ENOPH1	0.888448
TUBA1C	0.271537	0.0153243										HAUS4	-0.582488	0.0341437						SPINT1	0.680754	0.0376418						AFAP1	0.719633	0.0186856						ARF4-AS1	0.711795	0.0140854		TMTC4	0.569891	0.0102243		ZRANB2-AS1	-0.800274	0.0384434		AKTIP	0.886782
GPR68	0.259326	0.0408016										AL359706.1	-0.610014	0.0226745						SOS1	0.677731	0.0108357						RNF144A	0.717824	0.00233687						GAREM1	0.710112	0.00137508		GNPDA1	0.562248	0.00117774		ZWILCH	-0.837283	0.0302613		ALKBH8	0.877043
NEO1	0.247599	0.0260325										LMNB2	-0.618865	0.0367876						ZNF677	0.676011	0.0020242						POC1B	0.716487	0.00389074						INF2	0.709538	0.0195958		COPG1	0.55898	0.0112494		GBP3	-0.86212	0.0408036		CANT1	0.868856
LEPROT	0.241975	0.012933										LRRC39	-0.624827	0.0458132						MB21D2	0.666683	0.0470019						BLM	0.712755	0.000191667						ITGAV	0.707132	0.0126981		CCNQ	0.558157	0.0356818		SLC14A1	-0.863171	0.0426341		TMEM64	0.868734
NTPCR	0.228901	0.0481271										MOB1B	-0.639504	0.00300152						AC073389.1	0.662518	0.0495181						HEATR4	0.709379	0.00744154						AC007619.1	0.705719	0.0158615		AP2S1	0.554989	0.00533004		CXorf56	-0.877285	0.0183335		FURIN	0.861879
ZNF720	0.222532	0.0481										BRCA2	-0.655148	0.038162						YES1	0.662256	0.0265073						MICAL2	0.706954	2.42812e-05						RFXANK	0.705131	0.0070313		DISP1	0.554073	0.0234562		CFAP44	-0.892811	0.00460074		PRKX-AS1	0.86139
GRIPAP1	0.206166	0.0203954										HCG27	-0.655985	0.0201471						AL109946.1	0.661816	0.0202308						MAST2	0.703657	0.000105389						FHOD1	0.704657	0.0087318		AP000442.1	0.552709	0.00508654		ARHGEF12	-0.898424	0.0306472		NUAK2	0.86035
MTLN	0.204063	0.0448769										FRMD5	-0.665717	0.0278318						ZNF516	0.661244	0.00714981						ZBED1	0.702866	0.0391628						AC025165.2	0.704491	0.000693917		IGF2R	0.55178	0.000952108		TTC39C-AS1	-0.907188	0.0264574		SLC39A7	0.857773
RAB5IF	0.190487	0.0246692										NBPF1	-0.669259	0.0457126						GGACT	0.655779	0.00346041						PHF13	0.697226	0.024582						PKIG	0.703948	0.0267177		KLF9	0.550981	0.0194536		ZBP1	-0.908004	0.0488577		IL12RB1	0.850625
CAMSAP1	0.174345	0.0417095										CHPT1	-0.676244	0.0472765						RAP2C-AS1	0.65435	0.000887418						TNFRSF4	0.69521	0.00693889						NACC2	0.702843	0.0285421		SEC16A	0.547771	0.00814581		DSN1	-0.909702	0.0072665		TMEM147	0.849137
VMA21	0.172192	0.0382202										MHENCR	-0.683265	0.00356817						ITGA5	0.653683	0.0425514						YIPF2	0.694299	0.0302582						SNX10	0.701818	0.0150806		HMOX2	0.54525	0.0250821		RBM12	-0.916925	0.028719		CXorf56	0.848039
ARMCX6	0.171098	0.0392427										AC012358.3	-0.685351	0.0472765						TMEM234	0.650922	0.00237944						TWISTNB	0.692788	0.000616004						ZBTB20-AS2	0.700649	0.00344308		POLK	0.543276	0.00814581		AP002812.2	-0.927343	0.0442937		AARS	0.845596
ATP2A2	0.165639	0.0472054										ZBTB20-AS3	-0.697792	0.0453441						LINC01806	0.648847	0.0438232						PLB1	0.691417	0.0136968						PLRG1	0.700323	0.0036002		RPAIN	0.543068	0.0159475		REPIN1	-0.934086	0.039664		JAML	0.842952
TSIX	-7.03304	0.00034611										MAP3K7CL	-0.699138	0.0472765						AL136962.1	0.646984	0.01788						ELF4	0.690978	0.00118063						SLC25A23	0.699958	0.000332672		ZC3H12D	0.538766	0.00105743		CC2D2A	-0.967199	0.00417044		MRPS15	0.84031
XIST	-5.77721	0.00649186										ZNF555	-0.705797	0.0330705						ZGRF1	0.643469	0.0259694						PTTG1	0.688299	0.00266759						TCFL5	0.69325	0.0311897		GRIP1	0.534919	0.00962184		TMEM9	-0.978656	0.0236948		CCZ1	0.839916
EPDR1	-2.18957	0.0289243										VIM-AS1	-0.706779	0.0457126						PKN3	0.639982	0.0281914						TLNRD1	0.686361	0.0196278						ANKRD6	0.692205	0.0364719		TSPYL2	0.531543	0.0234562		PERP	-0.996198	0.0433716		RGL1	0.833426
AC021701.1	-1.87247	0.0106806										ANKRD52	-0.720008	0.00686288						IGSF6	0.638068	0.0151649						MAN1C1	0.686323	0.0045301						RALGPS1	0.692151	0.0137616		S100A11	0.530034	0.00225337		CMTM8	-1.00564	0.0428871		SSBP4	0.832836
VIPR2	-1.5952	0.00504443										AC087501.1	-0.751465	0.0406682						VPS37C	0.636791	0.0469849						PDZD2	0.68355	0.0466461						LTB	0.690996	0.0259513		KYAT1	0.529347	0.0281445		ZNF787	-1.03927	0.00414431		ZNRF3	0.829211
AC006960.2	-1.5501	0.0333054										GUCA1B	-0.763215	0.0241405						MX1	0.636296	0.0290224						CMTM6	0.672065	0.000912484						DDAH2	0.688453	0.0106412		ATMIN	0.526161	0.0227463		ZNF740	-1.04227	0.0385732		NPLOC4	0.824285
C1QTNF7	-1.54014	0.00084045										HSPA1A	-0.764109	0.000630621						SIPA1L1	0.633852	0.00885271						RFLNB	0.670942	0.0141461						KLHL5	0.676183	0.00757162		APBA3	0.52354	0.0317287		ZNF573	-1.05138	0.0236948		ACTR1A	0.824156
AC009275.1	-1.53384	0.0160086										DLG2	-0.76884	0.00381314						AL080250.1	0.628044	0.012133						ETS2	0.668263	0.0486601						MAN1C1	0.672593	0.0263141		PSMA3	0.522015	0.00484998		POLDIP2	-1.05731	0.00155118		MSMO1	0.823248
LGR6	-1.43823	0.00659188										POU6F1	-0.774889	0.0189258						STT3B	0.625477	0.00598553						FAM126A	0.666492	0.0325399						CLIP1	0.671724	0.000138509		ETHE1	0.520019	0.0389386		AVEN	-1.06004	0.043797		BHLHE40	0.820732
BRDT	-1.3657	0.0185198										F8A1	-0.792291	7.31139e-05						FANCE	0.624391	0.037202						AL158801.3	0.66472	0.0313074						PIP5K1C	0.663914	0.0115622		STK16	0.519229	0.0304198		RNF141	-1.06682	0.0162324		DELE1	0.814139
DTHD1	-1.36017	0.039594										AC009404.1	-0.810075	0.00411619						RFLNB	0.619583	0.00415067						ATF3	0.662675	0.00278382						2024-03-01	0.663359	0.00240345		ACVR2A	0.516282	0.0242374		TCEA2	-1.16788	0.00414431		TSTD2	0.813257
GFRA2	-1.17911	0.0290512										TAPT1-AS1	-0.826399	0.032023						TNFSF10	0.618731	0.00528187						SLC25A45	0.661862	0.00843917						TCAF1	0.66244	0.0435087		AHR	0.507713	0.0340747		NUF2	-1.26207	0.0333761		MIER3	0.810076
SLC11A1	-1.15689	0.00100651										ABCF2	-0.832972	0.00604464						GZF1	0.616396	0.025544						ZDHHC14	0.659977	0.00170339						SGTA	0.658722	0.00619657		COG2	0.507495	0.0407683		LIPT1	-1.26693	0.0072665		EFL1	0.808874
GRIA1	-1.11374	0.0481										RBM45	-0.86958	0.0186039						ADAMTS6	0.610104	0.00715061						TDRD7	0.659604	0.000712527						AL023882.1	0.658469	0.0358189		SMC1B	0.506578	0.0394412		ZFPL1	-1.32717	0.00707571		KIAA0753	0.806775
AC104078.2	-1.03046	0.0021294										PIGX	-0.877604	0.00767331						ZBTB11-AS1	0.609507	0.0233042						LANCL1-AS1	0.656757	0.0452527						C1GALT1C1	0.658304	0.0159271		METTL17	0.50631	0.0217499						ACTN4	0.804576
GPA33	-1.01634	0.0454098										MANEA-DT	-0.919763	0.0140393						LEMD2	0.604229	0.000853181						HSF1	0.656599	0.000536577						AC068481.1	0.656165	0.00505689		FAM111A	0.505893	0.0283626						TRAF3	0.804048
PYCR1	-1.01242	0.00504443										ZNF880	-0.925969	0.00604464						TADA2B	0.603286	0.0290178						AC010201.3	0.655919	0.00348171						AC092120.3	0.653027	0.0406718		NUDT22	0.5051	0.00483901						ATG101	0.803636
AP005432.1	-0.910302	0.0249264										RBM26-AS1	-0.946453	0.010934						ABHD8	0.601444	0.00486781						STK26	0.655476	0.00592105						GAB2	0.652827	0.000639388		STX4	0.503339	0.00745762						ABCC5	0.801662
KLRC3	-0.879876	0.0230348										MPHOSPH6	-0.970632	7.31139e-05						MXRA7	0.600616	0.0152225						HSPA1B	0.65337	0.0172623						CCDC58	0.652139	0.00702846		NAPB	0.498688	0.0280788						PRKX	0.801267
AP002026.1	-0.875233	0.00499111										CDKN1C	-0.971912	0.0211965						RRAGD	0.600504	0.0156368						CDK6	0.651625	0.00232612						LZTR1	0.652054	0.00562038		PLEC	0.49832	0.0311506						SRM	0.799981
AL354733.2	-0.871255	0.00649186										MTRNR2L12	-0.990121	0.00356817						FAM214B	0.599673	0.0153871						NOTCH1	0.64983	0.029818						MRTFB	0.64747	0.000332672		GOLT1B	0.489175	0.021416						EPB41L2	0.796279
FREM3	-0.828511	0.012933										PITPNA	-1.04964	0.0053782						SGK1	0.598226	0.0150459						AC108718.1	0.647522	0.02549						KCTD17	0.647039	0.0445431		SNX4	0.488226	0.048307						BLOC1S1	0.795074
AC013264.1	-0.825946	0.0392427										AKAP6	-1.05271	0.038162						SYVN1	0.597334	0.0139936						CD63	0.643081	0.00231457						METTL2A	0.646861	0.0252362		TXNDC16	0.483218	0.0194357						TBC1D19	0.792128
LINC02520	-0.813339	0.0249717										PTCH1	-1.1289	0.00710415						MSANTD3	0.596907	0.021848						WWTR1	0.641946	0.000616004						LINC00685	0.645827	0.00326897		TDP2	0.482505	0.0475821						AC008124.1	0.790855
ALPK2	-0.781273	0.0287544										NPIPB11	-1.14005	0.00767331						CD300A	0.596781	0.0422208						PPP1R14B	0.641942	0.00471426						PRXL2B	0.644496	0.0189001		FAM241A	0.480981	0.0247855						AC092329.4	0.788936
ACRBP	-0.772936	0.00599751										ST6GALNAC1	-1.22761	0.000266044						FBXO5	0.593892	0.0448492						GPR180	0.641214	0.0481924						RMI2	0.643865	0.00436079		TATDN1	0.478822	0.027518						TSSC4	0.788607
AL024508.2	-0.757541	0.0452957										ASB13	-1.23297	0.00767331						CDKN2B-AS1	0.593128	0.00900064						S100A11	0.639139	0.000618231						MIOS	0.643569	0.0107226		UGGT1	0.474514	0.00899708						BTN2A2	0.785133
MMP28	-0.743439	0.012692										LINC01505	-1.31481	0.038162						BTLA	0.592109	0.0413399						RAB11FIP1	0.638999	0.000145205						CHN1	0.642785	0.0173205		TMEM181	0.474265	0.0443347						ZNF577	0.782414
GPR22	-0.740563	0.0276316										AOAH	-1.40581	0.000517319						ELF4	0.589723	0.0117059						PARVG	0.636133	0.0289833						PLEKHG1	0.6424	0.000563623		XPNPEP3	0.472983	0.0187534						GABPB1-AS1	0.781678
NUGGC	-0.732843	1.50536e-05										ATL1	-1.52759	0.00356817						DHRS3	0.588909	0.0295858						CAPN12	0.633637	0.0214157						TNFSF12	0.642012	0.00225823		METTL25	0.464373	0.0367996						AL592295.4	0.781422
AC022126.1	-0.729805	0.0192937																		STARD4-AS1	0.582861	0.0278693						PIM1	0.630858	0.00341727						GLCE	0.641518	0.0393932		CDYL	0.464157	0.000952108						POGK	0.779592
FCGBP	-0.72931	0.0115472																		MAPKAPK3	0.581504	0.00268529						C17orf49	0.627286	0.00560022						COQ6	0.638013	0.0107004		CHFR	0.462254	0.0251158						SLC7A1	0.775969
OCM	-0.718015	0.0180741																		PLD6	0.58044	0.0119432						EPS8L2	0.626573	0.00201822						CPPED1	0.637385	0.00133154		RRAGD	0.461001	0.0228907						MX1	0.77461
ZNF649-AS1	-0.713334	0.0277314																		NT5C3B	0.579802	0.021054						ENTPD3-AS1	0.624728	0.0122548						ZNF276	0.636599	0.00943313		TMEM50A	0.460906	0.0320926						ZNF69	0.771611
VNN2	-0.70834	0.0476632																		GEN1	0.57934	0.0228225						SNAP47	0.623393	0.00254877						RBMS1	0.635051	0.00451525		GCC2-AS1	0.459298	0.0302731						SMUG1	0.770408
ST8SIA1	-0.708239	0.00023919																		ACER3	0.577496	0.0157013						KHNYN	0.622379	0.000331238						MFHAS1	0.634807	0.0062739		RAC1	0.446796	0.0125633						TMTC3	0.762416
AC139768.1	-0.706568	0.0217595																		ZNF93	0.57296	0.0235117						HLA-DPA1	0.620715	0.0166181						MAP4K2	0.633932	0.0194694		PSMA5	0.446682	0.00188631						UBIAD1	0.75886
AL357054.4	-0.701911	0.0160086																		MMD	0.572709	0.00122025						CD99L2	0.613748	0.0123686						IFRD2	0.631974	0.0166956		WDTC1	0.44146	0.0232868						TRMT6	0.75582
LINC02320	-0.689523	0.0415506																		ZNF10	0.57079	0.0148248						SLC25A4	0.612519	0.0300013						MATK	0.63045	0.0156737		PI4KB	0.440151	0.0224346						MAP3K8	0.754747
AP003774.2	-0.67488	0.012692																		AL589990.1	0.570536	0.0176447						OSBPL1A	0.611376	0.0375628						THAP9-AS1	0.629285	0.0023598		SP140L	0.437671	0.00716127						RFC3	0.753018
SLC35G1	-0.665439	0.0303443																		PDE4B	0.567628	0.00313421						ARHGAP18	0.610545	0.0320195						CHEK1	0.62752	0.044104		NONO	0.43652	0.0387166						GCDH	0.752776
MRPS30-DT	-0.661487	0.0251653																		GPR171	0.566503	0.0253583						AP002954.1	0.609737	0.0156393						PAXX	0.624517	0.000138509		ZNF398	0.435614	0.00508654						PTGES2	0.751287
PGLYRP1	-0.656334	0.0472054																		RAPGEF2	0.565153	0.0110388						ERCC4	0.608716	0.0181111						FBXL8	0.624337	0.00361892		HEXB	0.43391	0.00899708						DHDDS	0.749331
MAP2K6	-0.641376	0.0411497																		LIG4	0.556476	0.0487743						CDYL2	0.60438	0.000875936						ENTPD7	0.624125	0.00608879		PDCD10	0.432198	0.011781						EMC2	0.748904
UBXN11	-0.622266	0.0294087																		POC1B-AS1	0.555829	0.0495181						ZNF593	0.600841	0.0168452						TGFA	0.623156	0.00819527		EID2	0.432023	0.0474274						FLACC1	0.744173
ATP6V1G2	-0.618779	0.0481271																		CDC14A	0.546983	0.00835045						ORMDL3	0.598773	0.0379434						FRMD3	0.622743	0.0211142		NUDT3	0.427948	0.0459314						CEACAM1	0.742797
EDRF1-DT	-0.615082	0.00524043																		GBA2	0.546132	0.00677117						ACOT8	0.598282	0.00902451						TUT1	0.620846	0.0250328		HADH	0.4265	0.0474274						MRPS17	0.742056
AP002851.1	-0.60774	0.0282304																		MGAT2	0.545932	0.000887418						NR2F6	0.596102	0.0209581						DHX33	0.619033	0.00139417		EGLN2	0.423446	0.0250821						AC005261.1	0.741185
UPK1B	-0.604479	0.0400691																		PRKCA-AS1	0.542618	0.0348574						SLC35C2	0.59037	0.0151505						PYCARD	0.618454	0.0192636		PCNX2	0.423151	0.0369347						RHNO1	0.735182
NAP1L2	-0.599441	0.0204702																		LTB	0.540355	0.0177315						FLT3LG	0.590215	0.0428615						PLK3	0.617143	0.0209973		KANSL1	0.418365	0.0251158						SRRT	0.734418
WAKMAR2	-0.597033	0.0140487																		KCNQ1OT1	0.540348	0.0199848						ZNF622	0.588418	0.00260265						AP005482.1	0.612025	0.0036002		SPG21	0.416918	0.0427001						DFFB	0.734224
GNAO1	-0.594056	0.00296271																		AC100861.2	0.534862	0.021604						ACADS	0.588201	0.0471143						PPM1F	0.611444	0.00662147		SRP19	0.416496	0.00508654						AC136475.3	0.733274
KLHL3	-0.584436	0.0347909																		AC008555.2	0.534065	0.0286602						CD226	0.588175	0.000239433						CRAMP1	0.61125	0.0263141		RNF139	0.414701	0.0362481						PXK	0.733187
AL451123.1	-0.582737	0.0163858																		AC091607.2	0.534061	0.0491559						DHX34	0.587743	0.00336184						MAN2A2	0.609161	0.0136827		SLC12A2	0.414455	0.0104997						RABIF	0.732459
NCR3LG1	-0.561851	0.0373067																		AC007780.1	0.533368	0.0485576						GPAT3	0.587022	0.0248221						SHC1	0.607206	0.0210451		SLC41A1	0.411166	0.0490026						PNO1	0.731682
TTC39C-AS1	-0.55662	0.0373067																		DGKH	0.531117	0.000702031						TAB2	0.586462	0.0408492						CDKN2A	0.603313	0.0236595		ATP2A2	0.406985	0.0173924						THOC5	0.72912
STMN3	-0.547442	0.0275301																		CD200R1	0.52941	0.0428884						SFMBT2	0.586298	0.00600527						PRKAG2-AS1	0.601027	0.0321944		CEACAM21	0.406175	0.0262389						SNX10	0.726075
CC2D2A	-0.535153	0.0392427																		AL158801.3	0.528749	0.0244543						EML2-AS1	0.585471	0.0498644						ABI3BP	0.599503	0.026573		PAIP1	0.404663	0.0205382						C15orf41	0.725949
AL133477.2	-0.52955	0.0192937																		AF001548.2	0.523901	0.0400593						LTB	0.583985	0.0121552						EMP1	0.599362	0.0210634		PPP2R2A	0.403864	0.00932699						VRK3	0.724777
DLG2	-0.519705	0.00504443																		MICALL1	0.523524	0.0233979						GTF2H2C	0.583468	0.0115914						PDE6B	0.597594	0.00562038		ADSL	0.403168	0.0260664						TUBA1B	0.72367
AC104695.4	-0.51551	0.0449661																		ADAM19	0.522758	0.0068987						TMOD2	0.581637	0.00392187						PTPN23	0.595554	0.00373673		PSMG4	0.401558	0.0115731						SH3D19	0.722853
SLAMF6	-0.508444	0.0392427																		S100A11	0.515317	0.0454622						MPZL1	0.579374	0.017667						RGS9	0.591218	0.00183498		PSMD8	0.400185	0.0303507						AC090971.2	0.721689
LINC01089	-0.50737	0.00431981																		PWWP2B	0.514988	0.0228225						AL359232.1	0.579195	0.0188761						S100A11	0.585963	0.0252362		ORC2	0.399736	0.0101515						RRP15	0.721123
MHENCR	-0.502026	0.0141282																		AC079921.1	0.513159	0.00267788						ARL10	0.57878	0.0392422						ZBTB45	0.583319	0.0137039		TRMT2B	0.399647	0.0199717						PARP10	0.720324
AC093249.6	-0.48914	0.0448769																		QSOX1	0.508399	0.0157832						ASXL2	0.577351	0.0020803						GSKIP	0.581334	0.0138765		PPP4R2	0.39919	0.0115731						ABCF2	0.720116
COG5	-0.477562	0.00584376																		CD40LG	0.506541	0.0290745						TMPRSS3	0.57664	0.0111842						RNF6	0.580375	0.0138306		UCHL3	0.399171	0.0475821						CBWD1	0.719689
TPRG1	-0.472831	0.0249717																		IER3	0.50649	0.035254						TESK2	0.575666	0.0300345						ZNF777	0.580071	0.00706182		UPP1	0.398617	0.0264724						UTP4	0.717062
KLHL29	-0.46585	0.0475805																		CFAP161	0.506407	0.0400771						MRPS33	0.575378	0.000211413						CENPX	0.579324	0.0108509		HMGCS1	0.396911	0.0357992						KIF21A	0.715999
MID1	-0.460463	0.0420452																		AC108718.1	0.503901	0.00839198						AC079921.1	0.574796	0.0109908						OXNAD1	0.579189	0.0226039		FAR1	0.39582	0.0311506						LINC01943	0.713995
NUF2	-0.45894	0.0185198																		TMEM159	0.497565	0.00107882						CHMP1A	0.574595	0.0107673						TRAPPC6A	0.579004	0.0451163		MARF1	0.394958	0.0320926						ZDHHC4	0.713626
AC090589.2	-0.457711	0.0475805																		CLCN5	0.49732	0.00904385						SMIM12	0.573727	0.0020616						GLRX3	0.578517	0.000748813		HSPBAP1	0.394039	0.0107407						C3orf18	0.713314
AC010168.1	-0.45372	0.00369067																		DCBLD1	0.495273	0.0131926						CYFIP1	0.573598	0.00306601						GFOD2	0.576887	0.00438286		ZMYM5	0.391648	0.026588						MANF	0.712616
LINC00476	-0.448846	0.00269407																		CLIC5	0.493293	0.0145163						CAMKK2	0.573479	0.0354728						CBX6	0.575621	0.00702846		PHC1	0.391595	0.0459314						ZNF770	0.712466
SNX21	-0.438237	0.0454098																		ALS2	0.490279	0.01389						ZMAT3	0.573052	0.00899264						BCL2	0.573949	0.0319045		RALA	0.387781	0.00307008						NCOR2	0.711616
ARMC9	-0.433318	0.00584376																		ARSB	0.489565	0.00528187						AL589990.1	0.57299	0.0231374						DOK2	0.572806	0.00569801		AVL9	0.387453	0.00517238						ZNF287	0.710145
MBOAT4	-0.431568	0.0425701																		CASTOR1	0.486083	0.0249893						IGSF8	0.572049	0.0452662						AC006460.2	0.571448	0.0306534		RAB9A	0.386617	0.0368495						STMN1	0.70852
FAM229B	-0.420731	0.00599751																		NIPAL4	0.48468	0.0451408						ZNF783	0.570019	0.0427375						ZSWIM8	0.570066	0.0351545		FAM24B	0.38638	0.0491467						ORAI1	0.708124
POU6F1	-0.420067	0.0447307																		E2F6	0.483941	0.0499099						PM20D2	0.569889	0.0482597						CMTM3	0.569964	0.00273821		PRKAR1A	0.385057	0.0112494						AFAP1	0.707457
AC012063.1	-0.407723	0.0141282																		ZBTB18	0.483327	0.0411126						FBXL8	0.569865	0.00093662						CENPA	0.569106	0.0388363		CYB5R4	0.384147	0.0225664						ZNF195	0.703709
AC015802.4	-0.402145	0.0303443																		IFI27L2	0.482382	0.00799161						TAF4B	0.567726	0.0165365						TNFRSF18	0.56697	0.0311681		SFMBT2	0.382858	0.00307008						BPGM	0.70365
LINC02340	-0.394248	0.040339																		RNF207	0.480156	0.00524941						TNFRSF12A	0.566823	0.0299756						DUS1L	0.565525	0.0193482		AC007216.4	0.374186	0.0193336						BBC3	0.702194
AC008875.2	-0.38906	0.0398604																		NMI	0.480066	0.0233979						NAGK	0.56666	0.00560022						MEPCE	0.565354	0.048603		ITPR1	0.372877	0.0351943						AL031280.1	0.697026
SULT1A3	-0.38559	0.00716445																		CISH	0.474788	0.0106694						STT3B	0.559916	0.000616004						EID2	0.562974	0.00866425		TMEM184C	0.372512	0.0408528						SUGCT	0.691742
PREX1	-0.380393	0.000719763																		BCL9L	0.474438	0.00317456						SFXN4	0.557143	0.00117369						RNF144A	0.562921	0.016015		VPS13D	0.369008	0.0224346						RXRB	0.691077
UBL7-AS1	-0.37928	0.00756734																		HMGB3	0.474392	0.0447485						PSME2	0.556609	0.00336184						ASPSCR1	0.560831	0.00680213		CITED2	0.366666	0.0136249						FBXW8	0.685274
CNIH3	-0.376107	0.0231919																		PDZD2	0.473003	0.00714981						JAZF1	0.556427	0.00528633						NRM	0.560079	0.0357318		GNA12	0.365663	0.0229079						PCYT1A	0.684906
KIAA0825	-0.374035	0.0160086																		ZFYVE9	0.472884	0.0290231						MRPL24	0.554383	0.049539						NME4	0.559672	0.0386899		SMARCC1	0.363711	0.00261704						KCTD2	0.682924
AL035587.2	-0.368546	0.0275301																		ZNF664	0.472421	0.0251409						LINC01176	0.553201	0.0400942						RGMB	0.556113	0.00808693		DNAJC7	0.362664	0.0281445						L3MBTL3	0.680576
TMCO6	-0.362136	0.0379399																		GRAP2	0.471271	0.00704574						BAK1	0.550389	0.0249223						SLC35D2	0.552953	0.00156183		PSMC5	0.361383	0.00899708						FAM199X	0.678748
AC026471.4	-0.336463	0.0452957																		ZNF506	0.470511	0.00817526						KNOP1	0.548782	0.00903235						TMEM156	0.550973	0.000332672		EIF3J	0.360493	0.00215593						TOR1A	0.677475
SLX4IP	-0.33336	0.0341866																		ZBTB45	0.469715	0.00714981						TH2LCRR	0.54787	0.0325399						PES1	0.549616	0.0318897		G3BP1	0.359693	0.00909501						THAP2	0.674624
TCF7	-0.333257	0.00504443																		NELL2	0.469128	0.0499348						HDDC3	0.547437	0.029579						MGME1	0.549	0.00401182		FNIP1	0.358586	0.036588						ACSS1	0.671765
NAB2	-0.332369	0.00985865																		ZNF276	0.467046	0.00317456						MYL12A	0.547384	0.00441419						STX4	0.546202	0.00530231		PRKCE	0.356659	0.0326331						GGA3	0.669576
CNOT6L	-0.319034	0.0462094																		PRKCA	0.465129	0.00885271						GSTK1	0.545354	0.00116576						DDX54	0.545562	0.0498137		TWF2	0.356525	0.0349419						LTV1	0.668371
GET1	-0.310851	0.0287456																		STAT4	0.463596	0.035215						AP1B1	0.5432	0.0452662						GALT	0.545333	0.00185138		FNDC3B	0.356283	0.0251158						BCR	0.667906
PARP15	-0.299819	0.00504443																		AC022098.1	0.463373	0.035215						RER1	0.541193	0.000247695						COPG2	0.544637	0.0375641		TRPS1	0.355233	0.0194357						PRORP	0.666328
RAPGEF6	-0.299586	0.00593574																		AC246785.3	0.461558	0.01194						RGS19	0.540587	0.00264898						USP49	0.544601	0.00238681		SCML1	0.355122	0.0340747						PROCR	0.666145
CLCC1	-0.291638	0.0246692																		ZNF19	0.461374	0.0442674						MSC	0.539928	0.00655138						LYL1	0.543371	0.0150212		ELK3	0.355042	0.00716127						EXOSC2	0.661907
GABPB2	-0.291429	0.0434068																		TRGC2	0.460659	0.0138817						AC055733.2	0.538134	0.0349268						PPP1R18	0.541486	0.0212588		AP002336.2	0.354072	0.0199717						CD151	0.661762
SKP2	-0.282151	0.0472054																		IPO13	0.459387	0.0386473						ZC3H3	0.53772	0.035344						AC067945.4	0.540675	0.0292038		TSHZ1	0.35404	0.0494797						SLC16A1	0.655657
SRSF8	-0.269076	0.0249264																		NUP93	0.454413	0.0251225						LRRC69	0.537108	0.00236412						SESN2	0.539096	0.0406562		TSPAN14	0.35194	0.0194665						MLLT10	0.654295
ABHD14B	-0.268753	0.0103197																		CAMK2N1	0.453526	0.0208041						MYO1G	0.537013	0.000389649						AC011603.2	0.539084	0.00618049		WIPI2	0.351179	0.0305671						ACO2	0.65382
FMC1	-0.26845	0.0170291																		DBNDD2	0.453405	0.0176447						CRAMP1	0.535863	0.0191872						GLRX5	0.538648	0.00290835		CWC27	0.348184	0.00314655						TPGS2	0.650664
CKMT2-AS1	-0.260998	0.0236645																		ARL4C	0.452839	0.00104583						ZNF93	0.53553	0.0377457						RPS6KC1	0.537413	0.0197869		MT2A	0.344571	0.0251158						DIPK1A	0.649796
KANTR	-0.252903	0.0318245																		KCNH4	0.451305	0.0214669						GRAP2	0.534832	0.000972989						PIM1	0.536893	0.0366658		DIMT1	0.343251	0.00962184						CNPY3	0.649116
AC015871.7	-0.250763	0.0185198																		MED9	0.451254	0.0101392						LINC02595	0.532203	0.00943345						UNKL	0.53681	0.00684435		ATP5F1B	0.342982	0.0316239						AP3M2	0.646878
ZBTB6	-0.247812	0.0391325																		SEMA6A-AS1	0.449542	0.0411126						KLHL11	0.531822	0.0244954						SH3BP2	0.536502	0.0219154		NOP10	0.342342	0.00845347						AC008569.1	0.646501
NDUFV2-AS1	-0.246527	0.00649186																		MICAL3	0.444086	0.0114351						PEPD	0.527969	0.018537						F11R	0.535701	0.00745744		PSMD9	0.342116	0.0459314						CHRM3-AS2	0.645281
AC046134.2	-0.240286	0.0331684																		KBTBD4	0.443658	0.035215						FAM222B	0.527823	0.00233687						ORMDL3	0.535113	0.0228067		MSN	0.341909	0.00402495						ZNF189	0.64506
RNFT1	-0.22679	0.0141282																		FLT3LG	0.443564	0.0148248						POLB	0.527363	0.0141461						AP003327.2	0.534194	0.0156798		DNAJA2	0.337393	0.0317287						PIK3C2B	0.64399
PITPNA-AS1	-0.226784	0.022674																		MIR22HG	0.443141	0.00268759						KSR1	0.524134	0.00655138						TEP1	0.53377	0.0140764		IDH3B	0.334344	0.0317287						PTBP1	0.642743
SCAI	-0.226221	0.00100651																		PIP4K2A	0.438355	0.000887418						March2	0.523776	0.0251613						ALKBH8	0.533741	0.033249		KIAA0319L	0.334008	0.0234562						KIAA1191	0.642469
B4GALT1	-0.223468	0.0231919																		AP4E1	0.438042	0.00322821						TXNDC5	0.521658	0.00867891						GON7	0.533554	0.0406342		EIF4H	0.333413	0.00971713						SIVA1	0.642034
RNF141	-0.220754	0.0329115																		APOBEC3H	0.437062	0.0310478						PGRMC1	0.520703	0.00744831						MYCBP	0.533493	0.00109377		AMD1	0.330507	0.0136658						HPS3	0.641304
CEP162	-0.213107	0.0341832																		MFHAS1	0.436463	0.00340475						KAT2B	0.519149	0.00043495						PITPNM1	0.532589	0.0177185		SELENOO	0.330055	0.0476693						SLC4A1AP	0.640961
MPPE1	-0.212847	0.0338099																		DCUN1D3	0.43587	0.00432526						PCED1B-AS1	0.519023	0.00443995						LPGAT1	0.532124	0.0232867		RPRD2	0.329713	0.00307008						UTP25	0.640049
PRIM1	-0.205278	0.0246001																		SFMBT1	0.433956	0.00418614						RNF220	0.518303	0.00188707						C2orf69	0.530607	0.000723834		THAP11	0.326476	0.0251158						RNF5	0.637851
IFT80	-0.194346	0.0254393																		BRF1	0.433104	0.0269075						HDDC2	0.51797	0.0166801						CTSZ	0.528595	0.000788432		TSN	0.322757	0.0349419						MAPRE1	0.637683
IMMP2L	-0.188485	0.0260325																		BACH2	0.432	0.0408329						PRKD2	0.517592	0.0225904						PCGF3	0.527912	0.00908981		EHBP1	0.314174	0.0185925						MUTYH	0.635933
LMBRD1	-0.186373	0.00897589																		IFT74	0.430276	0.0369824						SPTSSA	0.516249	0.0285881						ZFP62	0.526718	0.0193782		AC010260.1	0.312321	0.0174574						ERI1	0.635402
PRKAG2	-0.178756	0.039594																		MMP25-AS1	0.428906	0.0145163						POLE	0.51569	0.0379769						CD63	0.52256	0.0021061		S100PBP	0.309692	0.0475759						G2E3-AS1	0.633503
LENG8	-0.170505	0.0373366																		LINC00649	0.427537	0.00328823						ANKS3	0.514908	0.0168452						TNFSF8	0.522374	0.00799529		SUDS3	0.302371	0.025542						DCAF13	0.632365
GTF2I	-0.152066	0.0454353																		RPS6KA5	0.426247	0.0286602						GSK3A	0.514157	0.0170524						ATP2A3	0.522302	0.00140353		TMEM140	0.297198	0.0233284						AL133268.4	0.62712
																				RBM34	0.426053	0.0181336						AL161725.1	0.513972	0.0226975						FH	0.521335	0.00931246		SYS1	0.294313	0.0260664						IFNGR2	0.625195
																				C1orf162	0.420279	0.0272602						NQO2	0.512209	0.00279873						MIF4GD	0.521147	0.00680213		XPA	0.292645	0.0443347						ZGPAT	0.624856
																				ZNF628	0.419346	0.0480158						PTMS	0.510067	0.0219972						HTRA2	0.52102	0.0373797		NAA15	0.288447	0.0464507						GSTO1	0.624731
																				HDAC4-AS1	0.418558	0.0495793						LCP2	0.508173	0.0344661						ABHD5	0.520459	0.0340302		TCEA3	0.280336	0.0342256						MCM3AP-AS1	0.624482
																				SLC39A7	0.418311	0.007347						C5orf58	0.507952	0.0282461						LST1	0.519923	0.0228566		HSPB1	0.268216	0.025542						ARL8B	0.623157
																				KLHL5	0.414898	0.0253583						PDE4B	0.505539	0.0192336						LINC02316	0.519148	0.00619555		NCOA3	0.266944	0.0458241						IL15RA	0.622242
																				PRCP	0.414896	0.0266964						EHD4	0.505491	0.00313108						CDC37	0.518423	0.0211557		RBM25	0.265739	0.012729						LRCH3	0.620967
																				FAM126A	0.413893	0.0389575						PRDX1	0.504086	0.000182831						FOXJ2	0.515768	0.0371995		LINC00342	0.26334	0.0234562						ARHGDIA	0.620077
																				LRRC69	0.413247	0.00472233						FNDC3B	0.501614	0.0431901						SLC38A6	0.514273	0.0386899		PDS5B	0.261478	0.0432921						FAM184B	0.619114
																				GSTO1	0.412881	0.0144105						MICAL3	0.500561	0.00658281						WDR27	0.514241	0.026573		PITPNB	0.261312	0.0130254						SNHG17	0.619065
																				COQ7	0.412846	0.0106099						IL20RB-AS1	0.500024	0.0210601						SLC25A20	0.513845	0.0392472		TSR2	0.2612	0.0331105						MSRA	0.619033
																				AC024560.5	0.411788	0.0178301						CTSB	0.498541	0.000300658						VPS16	0.512257	0.0261659		RAP1GDS1	0.257058	0.0113167						ERCC8	0.618185
																				FLOT1	0.411742	0.0241472						PPP4R1	0.49832	0.00397698						PFN1	0.510633	0.0285421		ISY1	0.252686	0.0197977						TNPO1	0.618148
																				MPC1	0.411679	0.00217939						CDK11A	0.498038	0.0461921						ACSS2	0.51007	0.0452819		C11orf58	0.252661	0.00716127						CDS2	0.618048
																				TTC31	0.411122	0.0273482						ERAL1	0.496747	0.0193248						NAGK	0.509184	0.000818305		PDCD4	0.247811	0.0264724						PRUNE1	0.614691
																				NBDY	0.410711	0.00803753						ACER3	0.495708	0.0141002						AL121603.2	0.509111	0.00993272		SOS2	0.231942	0.0313074						AL137186.1	0.614115
																				MSRB2	0.410168	0.0152615						UBE2E3	0.494346	0.0410709						MBD3	0.507607	0.00711724		CCNG1	0.230054	0.027518						DUSP5	0.61335
																				NMB	0.409563	0.0278693						FAM13A	0.493487	0.0220996						TMEM214	0.50754	0.0158041		STRN	0.227257	0.0307942						FAM174C	0.612043
																				ITGB1	0.409054	0.017132						PPP5C	0.492175	0.0191872						NAXE	0.505956	0.0493476		IFI16	0.224609	0.0316239						ZNF267	0.610114
																				MIR29B2CHG	0.408136	0.022563						LSM14B	0.491251	0.0486601						LCP2	0.505646	0.0105098		PARP11	0.216398	0.0466591						ARHGAP19	0.607004
																				BCL2	0.407195	0.00864277						SLC9B2	0.490588	0.017667						PMM1	0.502251	0.0243918		TRMT112	0.21585	0.0277899						C2CD2	0.605235
																				USP10	0.406742	0.0251369						MFHAS1	0.490465	0.0167706						KIF27	0.501854	0.00699967		ZFP36L1	0.215793	0.0370501						NOL10	0.604655
																				PXYLP1	0.406569	0.0279685						IL4R	0.490274	0.00867891						SMIM3	0.495993	0.0422204		TTC1	0.208662	0.0422589						LINC02361	0.603365
																				C9orf24	0.406175	0.037202						KIF21B	0.490151	0.00308865						MRPL32	0.493919	0.0024205		SSB	0.201754	0.0227463						NFIL3	0.602909
																				NUDCD1	0.403375	0.0109007						C18orf25	0.490131	0.0382592						GSTO1	0.49318	0.0211142		KLHDC2	0.194655	0.0464507						ZNF274	0.602677
																				SLC16A13	0.40318	0.0221631						ATP1B1	0.488717	0.04611						C17orf75	0.492683	0.00401182		AL109930.1	0.180171	0.0238018						TNFRSF25	0.601942
																				CYLD	0.400591	0.0361351						ARF5	0.487638	0.00100432						AC008569.1	0.492385	0.000785908		ZFAND3	0.170886	0.0260664						SGK1	0.600673
																				RNF25	0.398531	0.0196084						AC005562.1	0.486863	0.0330806						TAF1B	0.491886	0.0130888		PTMA	-0.154849	0.033803						ZNF563	0.598866
																				FAM3A	0.395466	0.00560654						CTSC	0.483388	0.000400491						IL2RB	0.490723	0.0498137		RAP1B	-0.160588	0.0439953						FAM207A	0.597131
																				ECE1	0.395345	0.00800098						EEF2K	0.482797	0.0214594						AC009061.2	0.490664	0.0115817		HERC1	-0.174595	0.0210648						PIGH	0.596397
																				WDR25	0.393055	0.0376614						KLHL5	0.482055	0.00592105						IL4R	0.490233	0.0337322		UMAD1	-0.213896	0.0324132						NDUFA12	0.595648
																				IL4R	0.392015	0.0148248						TMEM62	0.479731	0.0153938						CCDC9	0.489976	0.00150054		IMMP2L	-0.219545	0.0185925						TPST1	0.595159
																				STX7	0.390989	0.0110388						MAP4K3-DT	0.479321	0.0278868						MTLN	0.489355	0.00549443		OGA	-0.233946	0.0201551						AC010260.1	0.594443
																				GNAQ	0.390109	0.0106195						AC008119.1	0.478218	0.0432928						HSD17B8	0.488607	0.0163743		MTMR3	-0.240217	0.048307						ZNF569	0.591852
																				MAPKBP1	0.389843	0.0181336						AC010149.1	0.477039	0.0236231						AL606489.1	0.48632	0.00218031		EVI2B	-0.248887	0.0475821						C16orf72	0.590868
																				CSF1	0.388658	0.00446476						GALNT10	0.476924	0.0383326						PYGB	0.485343	0.0042025		EEF1B2	-0.2497	0.0459314						DNAJA3	0.589671
																				CBFB	0.387274	0.0048519						NUP188	0.476074	0.00292519						SLC39A11	0.484653	0.0244822		UQCR11	-0.253687	0.00971158						LIMK2	0.589593
																				AC092120.3	0.386227	0.0108618						SLC4A2	0.475837	0.026501						SDF2L1	0.483446	0.00569801		SEMA4D	-0.259097	0.0368767						EPS8L2	0.589591
																				MIATNB	0.385367	0.0274983						TAF1B	0.474047	0.0301006						HS6ST1	0.482019	0.0371719		RPS4X	-0.262569	0.0274612						SPTLC2	0.587994
																				ALAS1	0.384272	0.00799161						LMAN2	0.473934	0.000182831						CCND2	0.478452	0.00124283		SPCS1	-0.26339	0.0194536						LINC00649	0.586977
																				GMPPB	0.384121	0.0223704						MAD2L1	0.472155	0.043427						SELENOS	0.478232	0.00910118		TNRC6A	-0.264781	0.0194665						NDUFAF4	0.584666
																				JMJD7	0.382081	0.0311493						FERMT3	0.4712	0.010747						RPS6KA5	0.477671	0.0433757		CD96	-0.269453	0.0283003						NELFB	0.582837
																				TELO2	0.379777	0.0394203						AC114760.2	0.470901	0.00489267						TECPR2	0.47674	0.00177524		DR1	-0.275801	0.0427001						RAB11FIP1	0.582491
																				PILRB	0.37932	0.0111122						ELOVL1	0.469678	0.0332164						TPMT	0.476592	0.00562038		SCP2	-0.277063	0.0269011						CAPN2	0.581698
																				RDH13	0.378346	0.0217717						CENPT	0.469521	0.0293281						CFL1	0.474662	0.000958618		DENND1A	-0.279535	0.0398566						FERMT3	0.577725
																				TOR3A	0.376497	0.0145163						FRMD4B	0.468559	0.0311868						SP100	0.474175	0.00311234		ARHGAP12	-0.282815	0.00657237						AC015802.6	0.576269
																				SH3BP2	0.37624	0.0347559						APOL2	0.468306	0.0190124						TRUB2	0.47225	0.00469316		TUBGCP2	-0.285476	0.0197108						ECI1	0.574618
																				ATG16L2	0.375329	0.0152225						PPP1R18	0.468199	0.0164731						TMEM41A	0.471339	0.0467364		MBD4	-0.287878	0.0228907						CD74	0.574166
																				FOXJ2	0.374912	0.0123833						CFL1	0.467629	0.0171979						TRMT11	0.471179	0.000177824		FLI1	-0.290689	0.0401779						CCT3	0.572083
																				MBNL1	0.374686	0.00104583						ZNF544	0.466891	0.00513041						EGLN2	0.470574	0.00703237		FAM172A	-0.293579	0.00240803						ATP2A3	0.570967
																				UBE2E3	0.373316	0.0312289						GARS	0.465749	0.0132886						OSBPL11	0.46977	0.00673738		CCPG1	-0.29364	0.0490026						ZNF506	0.57019
																				STK17B	0.369509	0.0161239						TSPO	0.465049	0.00093662						CDK6	0.469559	0.0196283		TMTC2	-0.294779	0.0452066						LINC02316	0.56982
																				ZDHHC3	0.368695	0.00539845						UNK	0.464398	0.00501736						SOGA3	0.467593	0.0347762		AEBP2	-0.297257	0.00716127						FAM168B	0.56813
																				AC079793.1	0.368337	0.0372696						TRAPPC6A	0.463936	0.00645695						TBC1D1	0.466902	0.0479079		SEC14L1	-0.298892	0.0444551						CARS	0.567613
																				Z82206.1	0.367625	0.0306222						RFXAP	0.462855	0.042165						FAM153CP	0.465099	0.0226535		CIAO1	-0.299231	0.0329867						MAPKBP1	0.560405
																				SLFNL1-AS1	0.367321	0.0447485						YARS2	0.46219	0.000616004						MAPK10	0.464505	0.00532424		AC067945.4	-0.301116	0.036588						ARMH3	0.557641
																				ARL13B	0.365444	0.0319549						PFN1	0.460817	0.00424258						PIP4K2C	0.464269	0.0371242		GTPBP10	-0.302759	0.0109686						AL122035.1	0.556729
																				CASP3	0.363292	0.0178645						UBFD1	0.458544	0.0153938						GABBR1	0.464041	0.00541622		SARNP	-0.303952	0.0129486						UPRT	0.555089
																				E2F4	0.362616	0.0180565						ZCCHC14	0.457991	0.00513756						RAD17	0.462126	0.0498112		CHMP4A	-0.307361	0.0116784						ACTN1	0.554908
																				MIIP	0.362368	0.021604						ZNF8	0.457834	0.0181111						2024-12-01	0.462122	0.0205254		C8orf76	-0.308791	0.049088						KIF5C	0.553982
																				C3orf62	0.362103	0.0428988						PFDN1	0.457556	0.0010652						IGHMBP2	0.461128	0.00837675		MGAT1	-0.309394	0.0126621						HPF1	0.552818
																				TGFB1	0.361968	0.008375						MSI2	0.45702	0.00106393						TSPO	0.460398	0.00910118		PTPRA	-0.310753	0.00590997						AC008083.2	0.548278
																				RICTOR	0.36111	0.000660264						CHCHD6	0.456045	0.0370804						TESC	0.459165	0.0375582		SPCS2	-0.311862	0.0449279						ICE2	0.546871
																				FOXK1	0.360402	0.00291569						CTNNA1	0.455883	0.0235724						YRDC	0.458584	0.0242399		SUZ12	-0.316208	0.036588						GNPNAT1	0.546396
																				NSMCE1	0.359473	0.0188301						ZDHHC12	0.454565	0.00424258						ORMDL2	0.45714	0.0141866		PDK1	-0.316999	0.0455513						IRF2	0.545138
																				KHNYN	0.359085	0.00303884						MCRIP1	0.454268	0.0402516						FILIP1L	0.456242	0.00156183		SNX6	-0.317319	0.0227765						NBDY	0.543949
																				DCUN1D1	0.355454	0.0324241						ACLY	0.453292	0.0218054						EIF2B3	0.454618	0.017273		SFSWAP	-0.322622	0.0210648						MED8	0.538483
																				CD63	0.355287	0.00217939						CMTM3	0.449855	0.0172927						ORC5	0.454397	0.00366642		TOMM7	-0.325188	0.0135939						CARD19	0.537708
																				RGS19	0.354503	0.015688						PET117	0.449341	0.00296333						LIMK2	0.453504	0.00466723		CUL5	-0.325976	0.0191719						TRAPPC2	0.537568
																				BID	0.353715	0.0447485						ARL4C	0.449262	0.0259851						NAPB	0.452972	0.00702846		MOCS2	-0.329954	0.0317287						NIFK	0.537414
																				C1GALT1C1	0.352111	0.0499099						PHF23	0.44905	0.00860574						NAPEPLD	0.4522	0.00752348		AL365361.1	-0.336089	0.0242374						OCIAD2	0.5362
																				TECPR1	0.34984	0.049555						EML2	0.448639	0.0344785						DNAJA3	0.452143	0.0024205		CEP135	-0.336198	0.0230684						FTSJ3	0.534946
																				SFMBT2	0.34885	0.00104583						TMSB10	0.447283	0.0330806						TAB2	0.451941	0.00183289		ATG7	-0.338908	0.00716127						EIF5A	0.534804
																				AC008771.1	0.346955	0.0153871						DUSP28	0.444521	0.0464631						KIF13B	0.45184	0.00310189		SMIM26	-0.342438	0.0368495						LATS1	0.531041
																				CDK17	0.346896	0.0141964						CYTH2	0.443961	0.00891852						RASSF2	0.450499	0.0362923		KANSL1L	-0.343959	0.0161823						POLB	0.529351
																				ZCCHC2	0.345924	0.0183912						STIP1	0.443401	0.0362076						SPRYD3	0.449956	0.0256535		CCNL2	-0.348059	0.0303174						SKIL	0.529222
																				GRIPAP1	0.345833	0.0114831						CLIC1	0.443256	0.0020803						POLR1C	0.449735	0.0262284		GLYR1	-0.348224	0.00814581						ATP5F1B	0.527015
																				FKBP11	0.344914	0.017087						EZH2	0.443252	0.00992406						UBE2E3	0.449731	0.0263141		RAP2C	-0.348268	0.0211678						RPA2	0.526642
																				XBP1	0.344257	0.0299316						PIGT	0.442788	0.0252448						POFUT1	0.44918	0.00651316		SLF1	-0.351245	0.020002						CCDC130	0.526366
																				ST3GAL1	0.343396	0.022434						DGKH	0.442682	0.0293281						ZCWPW1	0.449008	0.0406843		HDAC1	-0.353919	0.0106603						CYTOR	0.526252
																				LEPROT	0.341027	0.0363627						SC5D	0.442118	0.00796587						TTC31	0.448555	0.0446062		PTDSS1	-0.357275	0.0401604						ZNF337	0.524652
																				TOR2A	0.340733	0.0493597						LST1	0.441671	0.0190165						DRAP1	0.448505	0.013993		LAMP2	-0.357325	0.0402804						AC021851.1	0.524624
																				SPTLC2	0.339113	0.0319647						LIMA1	0.441546	0.000775985						ZNF682	0.445391	0.00126358		ANKRD13A	-0.359147	0.0194536						TMEM131	0.523489
																				UGDH	0.338345	0.0229586						UPP1	0.440978	0.0486601						KARS	0.444395	0.018261		PDHX	-0.359223	0.0115731						KAT8	0.522433
																				DENND11	0.337994	0.00403873						CYLD	0.439945	0.000466992						OTUD1	0.443678	0.0224086		NDUFA3	-0.359586	0.0136658						MIOS	0.521524
																				TMEM33	0.335643	0.00291569						DGKE	0.439562	0.00201822						C20orf27	0.442253	0.00569801		ZNF92	-0.360861	0.0251158						ATXN2L	0.520926
																				WASL	0.334743	0.0131925						AC073342.1	0.439552	0.0305511						PACC1	0.439834	0.00262393		THAP7	-0.361149	0.0475821						RPP25L	0.519893
																				RCN2	0.333732	0.0323542						ZNF562	0.438674	0.0180149						DFFB	0.438344	0.0140472		DHX15	-0.362137	0.0170473						DICER1	0.516519
																				MAN2A2	0.332735	0.0271539						CCND2	0.438635	0.0121334						PLEKHO1	0.437534	0.0348713		PDE7A	-0.362207	0.00814581						RDX	0.513323
																				CDK11B	0.332606	0.00509095						METTL26	0.437649	0.0306572						RPUSD3	0.435095	0.00791198		MT-ND4L	-0.362504	0.0338142						QSER1	0.510793
																				PIGV	0.331907	0.0449045						EIF4G3	0.437203	0.0382998						NIFK	0.433894	0.0123764		GPR18	-0.364043	0.00661809						NFKBID	0.510351
																				ENOPH1	0.331743	0.00711428						LMO7	0.43641	0.0339953						CTSB	0.431534	0.00562038		ADH5	-0.365334	0.0113167						BCL3	0.509469
																				TMEM173	0.330448	0.021604						CRIP1	0.436274	0.00414039						FKBP1A	0.42782	0.0423366		PHF19	-0.366302	0.0346417						TMEM179B	0.508454
																				IDH2	0.329887	0.0288972						MBOAT7	0.435934	0.000484534						FLOT1	0.427118	0.0332155		EIF2S3	-0.366347	0.0115731						ZDHHC17	0.50818
																				WWC3	0.329656	0.0420732						CIB1	0.43334	0.0326185						C1RL-AS1	0.426786	0.018261		SIRT1	-0.366539	0.0197523						IARS	0.507855
																				UTRN	0.328221	0.0330171						IER2	0.433153	0.000494332						ARL6IP5	0.426188	0.000188315		SEPTIN9	-0.371584	0.0491467						KMT2E-AS1	0.505439
																				SLC66A2	0.32608	0.0404971						MBNL1	0.432061	0.0324539						RNF187	0.425049	0.0485938		PIH1D1	-0.372899	0.0355578						SFT2D1	0.504772
																				RRP36	0.325324	0.00383813						ZDHHC9	0.43195	0.0481764						CCR2	0.422001	0.00414818		RRAGA	-0.376076	0.00834566						RBMS1	0.504264
																				TMEM184C	0.325305	0.00582229						STX18-AS1	0.431247	0.0313074						RNPEPL1	0.421328	0.0232661		CNOT7	-0.377227	0.0194357						PDAP1	0.50419
																				DYNLT3	0.324911	0.00265781						FAM135A	0.429741	0.0129464						GPR18	0.420305	0.0195118		MRPS22	-0.378741	0.0367996						STX12	0.499872
																				PCNX2	0.324632	0.0252415						EIF2AK4	0.429007	0.0269536						TMOD2	0.419518	0.0356468		UBE4A	-0.382604	0.0197977						TMEM267	0.499376
																				TRAK1	0.324128	0.00381408						NAXE	0.4282	0.00820486						SCLY	0.418995	0.00373673		MLLT3	-0.383763	0.000952108						KPNA1	0.496899
																				GPR160	0.323893	0.00678812						SMIM15	0.427958	0.0136968						GNPTG	0.417459	0.0296773		SHLD2	-0.383956	0.0347126						NRDE2	0.495876
																				FBXL13	0.320926	0.0347587						DKC1	0.427578	0.00397698						ZNF138	0.41723	0.0105073		AC244131.2	-0.384318	0.0367746						VPS72	0.495126
																				IFNGR2	0.32033	0.0269075						CCDC18	0.426134	0.0285881						PCBP4	0.415709	0.0254972		RHOF	-0.385234	0.0291802						LIPE	0.494332
																				DRAM2	0.319157	0.00322184						TALDO1	0.425982	0.0367235						CASP3	0.411922	0.0240495		NDUFB2	-0.386787	0.0354144						RNF31	0.493228
																				PITPNC1	0.318279	0.000887418						BMP2K	0.424835	0.0326773						MPC1	0.408375	0.00427716		MED15	-0.387039	0.0439953						CTSB	0.493164
																				SUSD3	0.31732	0.00529519						CDC37	0.424449	0.00234095						IQSEC1	0.407787	0.0075381		SCNM1	-0.390489	0.0240707						BSG	0.492914
																				PPIH	0.316861	0.00472233						TMEM147	0.423809	0.00114445						HCST	0.407456	0.0128294		ARMCX5-GPRASP2	-0.391865	0.0020173						AC002463.1	0.490954
																				POC1B	0.314907	0.021604						HEATR6	0.423421	0.0321108						AKT1	0.407431	0.0248919		RMND5A	-0.392454	0.0114575						C5orf58	0.490701
																				PHF20L1	0.314167	0.000974187						LMAN1	0.423328	0.00927892						MYNN	0.407342	0.0195634		BAG4	-0.393162	0.0362481						PSAP	0.489153
																				AK6	0.313643	0.00526138						RNF213-AS1	0.421493	0.0214594						INSYN2B	0.407182	0.0444189		ISCA2	-0.396734	0.0267036						PSMC2	0.488637
																				PRKCB	0.313377	0.0202308						HSPA8	0.42117	0.00489267						TMEM126B	0.40666	0.0068188		NR2C1	-0.397258	0.048307						UBA6	0.486287
																				DCUN1D2	0.313019	0.0415875						UBR5-AS1	0.419069	0.0483976						CINP	0.404403	0.0203303		COA4	-0.399475	0.0210648						KAT5	0.48229
																				TNFRSF10A	0.312007	0.0331188						FTSJ1	0.417007	0.0138029						HAUS2	0.404144	0.0375676		ZC4H2	-0.399659	0.0188326						STXBP4	0.48161
																				DUSP5	0.310645	0.0250123						PPM1M	0.41663	0.00818071						TSFM	0.403891	0.0153229		SKIV2L	-0.400901	0.029693						TMEM141	0.481335
																				GIT2	0.309089	0.00291569						INTS7	0.416071	0.032698						KAT8	0.403408	0.0059755		METTL23	-0.40522	0.00761551						ISG20	0.480954
																				INSYN2B	0.30842	0.0108567						AP3M2	0.415768	0.0119733						GOSR2	0.40331	0.0321073		SEC63	-0.40891	0.0260664						AC084198.2	0.478882
																				HAGH	0.307304	0.00291569						ZNF337	0.413727	0.00744154						SCOC	0.402694	0.00602191		AC026979.2	-0.409055	0.0194357						NDUFC2	0.477436
																				TMEM91	0.307223	0.0279685						HMG20B	0.413195	0.00867891						P3H1	0.401891	0.037835		TIAL1	-0.409797	0.00117774						AC011477.9	0.476897
																				SLC25A13	0.306488	0.0196084						DFFA	0.412568	0.00279873						ATG10	0.401778	0.00126358		SSRP1	-0.417285	0.0323116						DNM2	0.47657
																				DOCK8	0.306414	0.0251696						DPP7	0.411706	0.00771238						CLPB	0.401264	0.0388363		MRPL4	-0.419795	0.0352825						PSMA3	0.475829
																				DSTYK	0.305344	0.0152019						ACAA2	0.411439	0.0211586						CYLD	0.399375	0.0228663		TRMO	-0.42162	0.0193424						AGFG1	0.47482
																				AKT3	0.303875	0.0474872						ELMOD3	0.410872	0.0106177						SRFBP1	0.399275	0.0150806		RRP12	-0.42321	0.0476693						SEL1L	0.474054
																				C5orf15	0.303524	0.0179797						UBE2J2	0.410293	0.00196326						CCDC127	0.398799	0.0203532		SIDT2	-0.431008	0.0234562						UBE2W	0.472431
																				DAXX	0.30295	0.0419593						VPS28	0.410085	0.0128746						CLCN3	0.398313	0.042773		NCBP2AS2	-0.432054	0.0152466						DDX21	0.47238
																				ATXN2	0.302671	0.00117159						MYL12B	0.409425	0.000729479						TAPT1	0.397821	0.00164018		EIF4EBP2	-0.434757	0.0260664						C15orf40	0.471964
																				AC114760.2	0.301461	0.00641234						TUBB	0.40936	0.01415						ANXA4	0.397718	0.0162051		ANKMY2	-0.435397	0.00484998						HRAS	0.471078
																				SEC24C	0.300255	0.0232604						HBS1L	0.405966	0.0111649						TRIP4	0.396905	0.0212194		UBTD2	-0.436333	0.0459314						BCL7C	0.470845
																				SOCS1	0.300071	0.040899						UBB	0.404489	0.030148						CUEDC2	0.396284	0.00402302		LONP1	-0.440799	0.00888006						DERL2	0.470802
																				PPP1R14B	0.298776	0.000887418						ZFYVE28	0.403606	0.0149952						EEF1E1	0.396264	0.00172466		RCC2	-0.440975	0.0141523						USP7	0.467231
																				TNFSF12	0.298179	0.0441497						KNTC1	0.400838	0.00867891						TLN1	0.395206	0.00179554		AL445248.1	-0.441713	0.0193424						ZNF426	0.466446
																				BST2	0.296021	0.0328645						PTPN1	0.399096	0.010844						AP003086.1	0.395132	0.017514		CPSF7	-0.441883	0.00976029						NUDT1	0.464867
																				LTA	0.296001	0.0449045						ACTN4	0.398856	0.00175263						HSPA5	0.392723	0.0153229		CBX5	-0.442851	0.00505208						PLEKHJ1	0.464151
																				LINC00623	0.294399	0.012073						MAP7D1	0.398459	0.0169406						TINF2	0.392668	0.00808693		PILRB	-0.443785	0.0408528						NDUFS2	0.463846
																				RHNO1	0.29373	0.0113788						ADGRE5	0.397668	0.00818548						SDE2	0.392538	0.0419287		L3MBTL3	-0.446898	0.00899708						ZNF586	0.4611
																				AGPAT2	0.293254	0.0285053						DAXX	0.397548	0.00903235						ELMOD3	0.392144	0.0106412		ZNF844	-0.449278	0.0161823						STARD7	0.460219
																				ELMO2	0.292311	0.0412377						TSPAN31	0.397143	0.039126						CYB5A	0.391495	0.0467733		SLC2A13	-0.450508	0.0205382						ZNF43	0.458706
																				DHX29	0.291815	0.0361351						TPM4	0.395206	0.0058799						FAM222B	0.38987	0.000932184		TRMT61B	-0.450599	0.0104997						PAAF1	0.458547
																				TMEM220	0.291482	0.0498272						AC116158.2	0.394952	0.0422417						TMEM50A	0.389594	0.000364952		SLC25A36	-0.455131	0.00979497						CCNC	0.457835
																				MACO1	0.291451	0.0020242						ARL6IP5	0.394168	0.00158772						TALDO1	0.388567	0.00523935		NPTN	-0.455439	0.00845347						RPUSD3	0.456911
																				TRAF4	0.290454	0.0269075						AMDHD2	0.392699	0.0429342						AC027243.3	0.388543	0.0109132		AKTIP	-0.456007	0.0112494						TCAF1	0.454991
																				UBE2J1	0.289967	0.0423931						PLIN3	0.39041	0.0116775						SSNA1	0.388394	0.0010017		ETFRF1	-0.456228	0.0363075						DDHD1	0.454278
																				LINC00909	0.289653	0.0413399						TRPV2	0.388677	0.0229301						CHKB	0.388374	0.0108035		MIS12	-0.458407	0.00657237						USPL1	0.451115
																				GBF1	0.28939	0.00711878						TPM3	0.388339	0.00175263						RNASEK	0.386626	0.0024205		SNRNP40	-0.459319	0.00638564						VRK1	0.446909
																				KIAA0040	0.288511	0.0354312						TNIP2	0.388076	0.0113858						ADA	0.386368	0.0317938		CACUL1	-0.463532	0.0205382						HELQ	0.446712
																				ERN1	0.287687	0.00800098						SP2-AS1	0.388026	0.035704						VASP	0.386042	0.00249843		LCLAT1	-0.465077	0.0311506						CASTOR3	0.446528
																				ACBD5	0.287163	0.0269075						TSSC4	0.387673	0.00561173						PRKCA-AS1	0.385723	0.034893		ZNF248	-0.468992	0.0100864						UBA2	0.445992
																				RGS10	0.287112	0.00268759						SUSD3	0.387497	0.00233687						DNAJC15	0.384218	0.00153381		ZNF266	-0.469712	0.0464507						DYNLL1	0.444865
																				MYL12B	0.285413	0.0203364						SNRPB	0.387062	0.0383034						LYRM1	0.383908	0.02086		MGAT4B	-0.472223	0.0242374						SF3B6	0.444173
																				ARL6IP4	0.285395	0.0209711						PSMB3	0.386754	0.0259368						TLE3	0.383872	0.045305		DUSP11	-0.473003	0.00138183						DEAF1	0.443063
																				ZNF549	0.284933	0.0495181						NEK1	0.385878	0.0443954						KLF11	0.383673	0.0149108		TNFRSF10A	-0.474199	0.0224346						PFN1	0.441378
																				SATB1	0.281957	0.00797013						STARD3	0.38328	0.00441419						AC008554.1	0.382058	0.0228566		FKBP11	-0.474954	0.0173924						H2AFY	0.441131
																				ABCB10	0.281706	0.0355377						C12orf49	0.382738	0.0349887						AP2M1	0.381347	0.0156798		FCMR	-0.47505	0.0232868						RNASEH2C	0.440761
																				LARP4	0.280315	0.0285516						UBAP2L	0.382299	0.00306923						NARS2	0.380553	0.0215229		LIAS	-0.475112	0.0324721						ETS1	0.439987
																				B3GALT6	0.280252	0.0369557						SP110	0.379861	0.0403694						DNAJC3	0.378924	0.0131196		CD52	-0.478101	0.00888006						FKBP4	0.438795
																				KLHL18	0.279856	0.0434209						RRBP1	0.379455	0.00666364						CDK8	0.378712	0.0283202		MRPS27	-0.480262	0.00317846						CAMKMT	0.438105
																				HIST1H1D	0.278476	0.021604						ERI1	0.379419	0.0206749						GALNT2	0.377154	0.00230673		C9orf72	-0.480781	0.0367996						NOL8	0.437317
																				KLHL22	0.277801	0.0461851						SLC39A8	0.378291	0.0256508						GRINA	0.377075	0.0108499		CCDC107	-0.481417	0.0247855						ZNF609	0.435055
																				RNF125	0.277115	0.00788795						DCTD	0.377109	0.0209454						GPHN	0.373093	0.0118495		CLK4	-0.482759	0.000639154						INO80	0.43338
																				CD69	0.276221	0.00323913						C22orf39	0.376407	0.0336085						GRAP2	0.373091	0.0101611		UBE2O	-0.484667	0.0332967						ZCCHC9	0.433244
																				SMURF1	0.275403	0.0156043						DDX10	0.376164	0.0130887						SETD4	0.372318	0.0252362		SMIM20	-0.487166	0.00383666						TGS1	0.43134
																				LINC01278	0.275076	0.0193829						VAMP3	0.375142	0.0296184						USP14	0.371602	0.00766486		DYNC1LI2	-0.494536	0.0244617						CBWD5	0.42998
																				PPARA	0.274191	0.0492959						RABGGTB	0.375087	0.0310073						NT5C3B	0.370334	0.0346796		HIPK2	-0.494818	0.0496969						KLHL22	0.429683
																				PAG1	0.273855	0.0492959						CLOCK	0.37453	0.0191144						DYNC1I2	0.370078	0.0423051		JAGN1	-0.49521	0.00814581						MARS	0.428538
																				CRIP1	0.273008	0.0446044						PLCG1-AS1	0.373532	0.0298201						AL592295.4	0.368578	0.0408636		PMS2	-0.496953	0.0105034						ELMO1	0.427969
																				TTC13	0.271232	0.0350783						COX17	0.373439	0.0145887						PDCL3	0.368402	0.0108314		ELOVL5	-0.499115	0.00215593						ARID5A	0.427465
																				SLC35D2	0.270086	0.039631						FKBP1A	0.373167	0.0197527						CCT3	0.368074	0.00910118		RAB30-DT	-0.499578	0.0260664						SINHCAF	0.426391
																				MAPK9	0.268376	0.049555						CSNK1G1	0.372759	0.000285009						TMEM159	0.36799	0.0036002		HINT3	-0.513283	0.0201371						NDUFA2	0.424936
																				ACAD11	0.268258	0.0414912						UBALD2	0.371784	0.0300345						ZSCAN5A	0.367248	0.0415721		CRYBG3	-0.514367	0.0407683						STMP1	0.423283
																				SOS2	0.268231	0.0394986						ANXA6	0.371371	0.0478042						AGPAT3	0.366331	0.0261612		POLD3	-0.518373	0.0337951						SUCO	0.422503
																				MFSD14B	0.268056	0.00700178						CCDC115	0.371206	0.0272103						RER1	0.365907	0.00202911		AC097382.3	-0.518606	0.0473227						TMEM156	0.421962
																				NLRC5	0.267725	0.0450934						NAPEPLD	0.370761	0.0434239						PSMA4	0.364957	0.040784		AC068888.1	-0.520675	0.00402495						CASP2	0.421128
																				OGFR	0.266876	0.0416477						MYDGF	0.370729	0.0271769						PTDSS1	0.364678	0.010892		CEP63	-0.523516	0.0280788						ZNF254	0.420527
																				P2RY8	0.266593	0.0297264						RFC2	0.36847	0.00645695						RP9	0.364096	0.00367437		TYSND1	-0.524752	0.018058						CLSTN1	0.419602
																				CEBPG	0.266147	0.0131925						CCSER2	0.368156	0.000729479						ACTR3	0.362333	0.000264181		UNKL	-0.526843	0.0215311						DNPH1	0.418603
																				NT5C2	0.265817	0.0059294						C6orf89	0.367554	0.00421621						VEZT	0.361221	0.00766486		FCF1	-0.528374	0.0251158						ARF6	0.418012
																				OSBPL8	0.264628	0.00303884						CTSH	0.367513	0.0224493						CFAP298	0.357783	0.0363703		MAST3	-0.538503	0.00689509						ECE1	0.417065
																				PCGF5	0.264624	0.0439594						REXO1	0.367094	0.0336671						RELB	0.357698	0.0259513		AUH	-0.54134	0.000639154						LCP2	0.414774
																				MYDGF	0.263807	0.00217939						CKLF	0.366734	0.0236231						HPRT1	0.357121	0.00427414		FAM227B	-0.544559	0.000952108						BRMS1	0.412793
																				DDX39A	0.263756	0.00582229						PSMD3	0.365551	0.0139596						TENT5A	0.354538	0.0155406		AP5Z1	-0.544846	0.00888006						COX7B	0.412324
																				CSRP1	0.261237	0.0498272						SEC11C	0.364747	0.00496026						CISD1	0.354455	0.00408257		HMGN3	-0.545457	0.0305483						NOP14	0.412137
																				SLC24A1	0.261233	0.0493597						MAPRE1	0.364388	0.00320933						BECN1	0.354015	0.00438286		CYREN	-0.547652	0.0251158						EDEM1	0.411049
																				LRRC47	0.258923	0.0228225						HSPA14.1	0.36352	0.0208802						KIAA0319L	0.353525	0.00110968		DCTN5	-0.548142	0.0131098						P2RY10	0.408051
																				HERC4	0.258367	0.0420454						TMEM50A	0.361614	0.00050082						TIGAR	0.353426	0.039557		ATN1	-0.55588	0.0347278						EIF5B	0.407195
																				SEC31A	0.257614	0.00951979						ROMO1	0.361432	0.000428208						KLHL18	0.353089	0.048159		SNHG16	-0.55608	0.0407393						SNRPE	0.405263
																				DOCK10	0.256981	0.0217101						ANXA2	0.360905	0.0278868						CDKN2AIP	0.352316	0.0374783		ZNF429	-0.557327	0.0475821						TNFRSF1B	0.405128
																				TRIAP1	0.256628	0.0361351						EXOC2	0.358057	0.00645695						HEBP1	0.351987	0.014205		IDE	-0.564832	0.00307008						SFMBT2	0.40476
																				PSD4	0.256484	0.0260921						CD79B	0.357947	0.0333974						SNAP47	0.350609	0.00525754		AC073840.1	-0.565159	0.0157737						CPB2-AS1	0.404739
																				CCZ1B	0.255454	0.0154583						AC092652.2	0.356403	0.036246						KLF13	0.350179	0.000332672		ACSF3	-0.567485	0.0316239						SH3GLB1	0.404023
																				SSR4	0.253623	0.0126083						POLR2K	0.356218	0.00215589						ZMIZ2	0.348987	0.0162224		KIAA1143	-0.56751	0.0129413						PTOV1	0.403975
																				USP4	0.253299	0.0257702						TCEANC2	0.354747	0.0300345						DALRD3	0.348696	0.00290846		BX890604.2	-0.568206	0.00790904						GNG10	0.401873
																				AAGAB	0.252748	0.00609179						SLC1A5	0.354302	0.0379434						FASTKD2	0.348001	0.0223738		TTC28-AS1	-0.56877	0.00932699						MTRES1	0.401761
																				SPAG1	0.252664	0.0288536						MDFIC	0.353958	0.0336847						ADRM1	0.346825	0.0386899		STN1	-0.569179	0.00455825						CFLAR-AS1	0.400697
																				RNF139	0.24937	0.00884569						FAM98C	0.353624	0.00744154						DMAC1	0.34672	0.044168		IFRD2	-0.56922	0.0346417						NOTCH2	0.400145
																				VHL	0.248984	0.0311493						NFIL3	0.353492	0.00778778						AC005695.2	0.346271	0.0339534		ZNF395	-0.575634	0.00923697						RBBP7	0.39973
																				NUP153	0.24882	0.0492959						G3BP2	0.353338	0.0308892						RIF1	0.346182	0.0105098		POLR3C	-0.57624	0.0413633						SOS1	0.399361
																				GFER	0.248597	0.0456808						RGS10	0.353099	0.0118836						PSTPIP2	0.345964	0.0167637		EPM2AIP1	-0.57637	0.00517918						UGGT1	0.399022
																				COA5	0.247937	0.0259997						RAB1B	0.352785	0.00476585						CDC42	0.345884	0.0088429		BLOC1S5	-0.586844	0.00351135						UPP1	0.397575
																				CD48	0.24665	0.0320888						SLCO3A1	0.352708	0.00902451						SH3GLB2	0.345324	0.0293472		PPP1R35	-0.587202	0.00954519						RELB	0.395912
																				ZNF609	0.245428	0.0174979						TUBA1A	0.352011	0.000912484						RAB8A	0.344417	0.026573		FEM1C	-0.589313	0.0100864						MYL12B	0.394722
																				KCNK6	0.245018	0.0131926						ECH1	0.351917	0.00110501						DDX56	0.343929	0.00766486		NAAA	-0.589785	0.0159246						GCH1	0.393411
																				EXOC2	0.244733	0.0372696						AUH	0.351559	0.0210647						CLOCK	0.343664	0.0010017		ZNF512	-0.589888	0.0162136						JMY	0.391979
																				PSMC3	0.244175	0.00331796						MAF	0.351361	0.0150922						MKRN2	0.342985	0.0408047		GALNT2	-0.592949	0.0020173						HSBP1	0.391845
																				TM9SF3	0.244086	0.00104583						HPF1	0.350108	0.0290952						DDHD1	0.342908	0.0042621		SLC66A3	-0.594008	0.0326331						IKZF5	0.390875
																				MAK16	0.241966	0.0163298						RCN2	0.34996	0.035704						DYRK4	0.341779	0.032899		PIGBOS1	-0.59747	0.048307						MAPK8	0.38781
																				TRIM27	0.240583	0.0117059						USP10	0.347552	0.0478169						ZNF589	0.341727	0.0243883		FOXO3	-0.602177	0.0455513						IFITM1	0.386493
																				PRNP	0.240304	0.0376862						RASAL3	0.34709	0.00187003						OSBPL1A	0.340716	0.0498137		SLC8B1	-0.612451	0.0219784						CSNK2B	0.384195
																				TAB2	0.239931	0.0369379						COIL	0.346417	0.0439964						PTBP1	0.340113	0.0034134		SIRPG	-0.615381	0.00117774						TGFB1	0.383905
																				ATXN1	0.239697	0.0302348						RAC2	0.345449	0.0105855						GSE1	0.340062	0.0195958		SLC25A1	-0.616904	0.00962755						TNIP2	0.380082
																				MRPL20	0.239352	0.0272602						ATP6V0B	0.345307	0.0170524						HERC6	0.339895	0.00179554		MYDGF	-0.625906	0.00552983						AL589843.1	0.380018
																				HIPK1	0.239125	0.0216631						TTI2	0.345285	0.0170524						CDK2AP2	0.338732	0.000785908		AF228727.1	-0.62622	0.00590997						NME3	0.378298
																				FRYL	0.239112	0.0269075						TMEM258	0.343975	0.0345846						EIF3J	0.338567	0.0292038		TRIAP1	-0.630171	0.0215304						HTATSF1	0.377993
																				CAPRIN2	0.238484	0.0271539						IMMT	0.340705	0.0182024						C1QBP	0.338158	0.039605		UNK	-0.630703	0.0459314						ME2	0.377938
																				RIPOR1	0.238439	0.0369824						ARID5A	0.340652	0.0135166						PRKCA	0.337483	0.00139417		BARD1	-0.630786	0.0234033						JUN	0.377929
																				DNAJB9	0.23774	0.0252519						DOP1B	0.340278	0.00361969						MAML1	0.336886	0.0416439		PCED1A	-0.633405	0.0434925						SREK1IP1	0.37678
																				RNF38	0.237696	0.0156368						TDG	0.338066	0.0129464						ZNF286A	0.336576	0.0210451		SLC16A6	-0.634658	0.0401393						NDUFB5	0.375722
																				ZNF83	0.237574	0.021604						VASP	0.33791	0.00903235						MVP	0.336108	0.0290967		SRCAP	-0.635879	0.0384773						ZNF224	0.373783
																				LINC00513	0.237495	0.0465808						CARD11	0.335766	0.0114616						NORAD	0.335128	0.00408257		CBWD1	-0.641206	0.0370501						CTDSPL2	0.373523
																				SEC16A	0.237286	0.0486304						PAFAH1B2	0.334518	0.00439347						SLC25A24	0.335014	0.00182799		CASP2	-0.643487	0.000952108						TMEM167A	0.372636
																				NOL9	0.234968	0.043802						FYCO1	0.334096	0.0104836						TPCN1	0.33481	0.0461573		NOA1	-0.64422	0.00317846						NDUFA11	0.371806
																				TESPA1	0.234445	0.0372696						TCIRG1	0.333367	0.0252565						GNG2	0.334312	0.0192623		KBTBD3	-0.646798	0.0199717						TMEM9B	0.37015
																				RELCH	0.234119	0.0272951						ZMAT2	0.332858	0.0275054						ZNF76	0.334133	0.00488793		KIAA2013	-0.648662	0.0199717						BRAF	0.368435
																				MIA3	0.233992	0.0376242						SHMT2	0.332647	0.0459908						DAXX	0.333981	0.0021061		ABCA3	-0.650797	0.0194536						ABCC1	0.367374
																				RNPEPL1	0.233976	0.0484843						TUBA1C	0.332498	0.0182809						GALNT10	0.333024	0.031744		PGM1	-0.653591	0.0367746						DNAJB9	0.363227
																				DENND1B	0.233749	0.010765						BCAP31	0.332009	0.00897451						STIP1	0.332907	0.0439869		CREBL2	-0.655157	0.0251158						GALNT1	0.361885
																				LRRFIP2	0.231163	0.0166118						CAPZB	0.33169	0.000729479						CCT5	0.332291	0.0443051		ZNF318	-0.655194	0.00899708						JAGN1	0.361799
																				POLB	0.230941	0.0376242						DNAJB11	0.331348	0.0175481						PLEKHJ1	0.330154	0.036983		CHEK2	-0.660191	0.0454954						CHID1	0.36062
																				PYCR2	0.229076	0.0205463						HSBP1	0.330297	0.0394559						NUDT19	0.329857	0.0381089		TNFRSF1B	-0.66241	0.0111422						SAMHD1	0.359931
																				SNHG14	0.229019	0.0330873						POLR2L	0.328481	0.04789						ATE1	0.329517	0.0192623		SLC35E3	-0.663346	0.0389209						CCDC43	0.35928
																				DENND4C	0.228433	0.0305733						LINC00513	0.32836	0.00744154						POLA2	0.329371	0.0406381		CD72	-0.663951	0.0307942						NINJ1	0.358333
																				SBF2	0.228049	0.0379946						FBXW2	0.328034	0.0206749						COX8A	0.328178	0.0339724		TNFSF12	-0.667251	0.00307896						SDF2	0.357804
																				ASAP1	0.227693	0.0249893						SDF2L1	0.327512	0.0258602						CTU1	0.327628	0.0477646		AL121933.2	-0.669232	0.0353321						BCCIP	0.355867
																				PRKDC	0.226817	0.0358876						TMEM260	0.327465	0.00818548						ZNF678	0.326308	0.0347697		OXSM	-0.673798	0.0352825						NCBP1	0.354649
																				IMMT	0.226176	0.0456302						DCTN6	0.32474	0.0156104						MYDGF	0.325594	0.0309616		IPO11	-0.67452	0.0194633						MCPH1	0.354295
																				SLBP	0.225824	0.00507774						TNFRSF10A	0.324415	0.0211783						PRDM4	0.325405	0.0498112		PHF6	-0.677164	0.0139895						LPAR6	0.35268
																				FAM89B	0.225069	0.0480437						HADH	0.324243	0.0115613						MRTFA	0.323289	0.00427414		COMMD9	-0.686521	0.0154188						MAPK8IP3	0.349963
																				NPAT	0.225006	0.02786						TXNDC15	0.323378	0.0107356						CYFIP1	0.322585	0.00984242		CENPT	-0.689384	0.0105034						ZC3H8	0.349137
																				ABR	0.224579	0.0323916						ATF7	0.32188	0.0211293						LATS2	0.322257	0.0444189		GABBR1	-0.691261	0.0234562						UQCRC1	0.347656
																				CCDC92	0.224431	0.0416477						DBI	0.321437	0.0115914						SEPSECS	0.320411	0.0175625		AC107068.2	-0.705556	0.0426917						SRP14	0.347059
																				TRIM4	0.223911	0.0157013						PFDN2	0.321031	0.00893269						KIF21A	0.316832	0.0150806		BABAM1	-0.706625	0.0337951						CSNK2A1	0.345416
																				H2AFV	0.223472	0.00771448						NCOA3	0.319454	0.042988						TMBIM6	0.316552	0.000585504		AC092329.4	-0.707779	0.0101515						GPSM3	0.344237
																				TMEM141	0.222698	0.0411126						STK17B	0.319052	0.0235143						CAP1	0.315488	0.0467733		ZNF600	-0.709487	0.0173924						PCED1B	0.343341
																				MYCBP	0.222099	0.0209711						STK24	0.318702	0.00943345						ARPC1A	0.315396	0.00519465		NBEA	-0.720452	0.00117774						RNF181	0.343046
																				CHMP1B	0.22033	0.0092829						SEPTIN11	0.318421	0.0499987						TMEM192	0.313729	0.0300993		ZNF525	-0.731524	0.0197977						IAH1	0.339478
																				CHCHD7	0.219735	0.030272						RHEB	0.317195	0.0108055						MRPL9	0.313388	0.0375676		ZFYVE28	-0.731542	0.0260664						KIF1B	0.338844
																				EDEM2	0.219408	0.0427557						ZNF335	0.31474	0.0138291						EXT2	0.312157	0.00401182		PAK1	-0.734073	0.0194357						TMBIM4	0.337734
																				RASA2	0.218645	0.0425514						AC010260.1	0.314577	0.0339953						MAPKAPK5	0.310056	0.0283202		SGO1-AS1	-0.735782	0.00845347						GRIPAP1	0.332344
																				AVL9	0.217985	0.0310478						ZNF529	0.314521	0.0233289						UBE2Z	0.309147	0.0443766		AC022893.1	-0.737713	0.0247855						MOAP1	0.332162
																				RNF8	0.216152	0.0480158						ARF6	0.314448	0.0015614						CARD11	0.308368	0.0069478		TMEM251	-0.73795	0.00455825						ATR	0.332152
																				SUPT4H1	0.215834	0.0117251						CCDC117	0.314294	0.0201321						SFMBT2	0.306798	0.00179554		UFSP2	-0.74523	0.0460431						MRPL20	0.330564
																				TLE4	0.215818	0.0180565						DYNC1I2	0.313795	0.00137124						CAPZB	0.305709	0.0141002		HIST1H2AC	-0.748071	0.0342682						VPS4A	0.330481
																				CUL2	0.215815	0.0449045						BRD1	0.31343	0.0159464						PPP4C	0.304993	0.00766684		ZNF529-AS1	-0.75008	0.0412749						NCOA2	0.329889
																				CAB39	0.213906	0.0228225						OSTF1	0.311969	0.00504591						MRPL41	0.304767	0.00179554		ADIPOR2	-0.752743	0.00524857						KPNA6	0.327402
																				LYRM1	0.213481	0.035475						LPIN2	0.311201	0.0185489						HNRNPA3	0.304014	0.017779		ACYP1	-0.754945	0.00524857						ARHGAP15	0.324199
																				COPS9	0.213088	0.00925407						GNG2	0.306604	0.0290218						NOLC1	0.302021	0.024551		CYP2U1	-0.763061	0.00549622						ACADVL	0.322931
																				SUCO	0.21281	0.0306635						FAS	0.306114	0.0333974						SEC61B	0.301264	0.000540098		TRAPPC2L	-0.764599	0.0139895						TMEM59	0.322753
																				WWP1	0.211352	0.0100123						COPZ1	0.305817	0.0391628						CDC14A	0.301264	0.0156798		BDH1	-0.766977	0.0179612						MTHFD2	0.320535
																				MAP2K1	0.209816	0.0405887						TUBB4B	0.305737	0.00893269						RPTOR	0.298861	0.045463		PUS3	-0.767954	0.0475821						EIF4E	0.319681
																				LMAN2	0.209505	0.011763						HLA-F	0.305328	0.0254937						TMEM258	0.298615	0.0011323		CARD16	-0.768708	0.0109686						ARPC5L	0.318303
																				CLOCK	0.209439	0.017087						CAP1	0.304897	0.00214829						CCT6A	0.298498	0.00603697		EDEM2	-0.771755	0.00402495						IDI1	0.314781
																				HIST2H2AC	0.207053	0.0198142						DESI1	0.303552	0.0106176						RBM28	0.296783	0.0036002		ZNF805	-0.778018	0.0199717						HADHB	0.314761
																				ACADVL	0.205911	0.035215						DYNLL1	0.30336	0.0171447						C17orf49	0.296278	0.00651316		AC025165.2	-0.782457	0.0439953						NUP160	0.30934
																				BRMS1	0.205238	0.0273482						AC068282.1	0.302867	0.043427						AL035587.1	0.29616	0.0457332		RAD51-AS1	-0.788253	0.00745762						POLR2I	0.305652
																				SETD5	0.204805	0.0325769						ALOX5AP	0.302185	0.0188761						PFDN6	0.29588	0.0059755		ACOT13	-0.792115	0.0194357						IPO5	0.303018
																				SLC39A9	0.204248	0.0297264						MCRS1	0.302106	0.0245112						IDH3B	0.29565	0.00519916		ZNF486	-0.792878	0.00845347						SSBP1	0.300931
																				B3GAT3	0.203838	0.0459819						COX6A1	0.302009	0.0014878						HUS1	0.295444	0.0292038		ZNF441	-0.792952	0.0415593						GPR132	0.299812
																				GATAD2A	0.202465	0.0406339						SPCS3	0.301544	0.0377716						DOP1B	0.295379	0.0447823		ATP6V1A	-0.802642	0.0157167						INPP5D	0.298801
																				METTL15	0.202396	0.0237064						ZNF264	0.300977	0.0485394						IRF1	0.293297	0.0048629		AC069272.1	-0.80812	0.00820467						PLEKHA8	0.297987
																				ADAM8	0.201073	0.0319432						CDC14A	0.300675	0.0410709						AC008731.1	0.2926	0.0461662		CACNB2	-0.820443	0.0233201						CYLD	0.294205
																				TXNDC12	0.200919	0.00831913						BTF3L4	0.300164	0.00594164						IRF2	0.291998	0.0282323		Z99127.4	-0.820572	0.00350889						TENT2	0.29349
																				PTCD3	0.198567	0.0418041						SRPRA	0.299653	0.0104907						TRAPPC10	0.291123	0.00402302		KRT73-AS1	-0.824412	0.0131098						SERBP1	0.292425
																				TMED2	0.198205	0.0294317						TFAM	0.299527	0.0156417						UBA3	0.290958	0.00761623		OBSCN	-0.835175	0.00117774						SUPT20H	0.287879
																				RSRP1	0.198181	0.0178439						PHTF2	0.299401	0.00867891						SRP14	0.288985	0.0108314		FO393401.1	-0.837632	0.00962755						ACADM	0.28498
																				RNASEK	0.195882	0.0100123						TBCB	0.298913	0.0401117						ERCC4	0.287771	0.0309616		POLDIP2	-0.845695	0.00945597						SLC12A2	0.276261
																				SYPL1	0.193406	0.0282654						SEC61B	0.298438	0.00221503						XPO5	0.287216	0.0103332		WASHC5	-0.846949	0.00109825						HNRNPF	0.275994
																				ANKRD12	0.192458	0.0306222						CALM3	0.298427	0.0164731						ZNF136	0.287167	0.0107136		GK5	-0.852614	0.0234562						TIMM17B	0.275928
																				TMEM179B	0.190206	0.0235416						SYPL1	0.297841	0.0238669						AL158801.3	0.286253	0.0315056		CRTAP	-0.862946	0.0134876						PSMD8	0.2737
																				AMBRA1	0.189772	0.0179797						WDR82	0.296903	0.000687488						VAMP3	0.285796	0.00999678		AREG	-0.863121	0.00333331						EIF6	0.273019
																				SRM	0.189731	0.0224304						MAN2B2	0.296697	0.0156625						AL031428.1	0.285395	0.0340157		ZNF317	-0.882243	0.00117774						ERCC5	0.270341
																				CAPZB	0.189376	0.021604						ADRM1	0.296649	0.00547013						JAGN1	0.284853	0.0123592		LRRC40	-0.895563	0.0082027						PRDX1	0.266409
																				ATXN7L3B	0.18916	0.0480158						DTYMK	0.29649	0.0382582						HEATR5A	0.28434	0.0133411		PIGK	-0.901885	0.00188631						GTF2F1	0.265626
																				SEC61B	0.188108	0.049555						HECTD4	0.296165	0.0452271						PRELID1	0.284151	0.0488594		CCDC127	-0.90421	0.0125633						STK17B	0.264814
																				FKBP2	0.186413	0.0463553						PPIB	0.294839	0.0325573						NFYC	0.283809	0.00521329		PHKA2	-0.911207	0.0417865						DCP1A	0.258757
																				ZFAND3	0.185639	0.0108525						TRADD	0.294351	0.0119733						GATAD2A	0.281299	0.00527114		FMC1	-0.921363	0.00889315						SNRPB	0.258525
																				ZSWIM6	0.184284	0.0499099						ZBTB11	0.293975	0.0242011						ZNHIT6	0.280855	0.0109036		DPH1	-0.927061	0.0199717						CRTC3	0.258231
																				PPIB	0.184202	0.0399398						SAE1	0.291605	0.0429188						TRAPPC4	0.279957	0.0372299		GEMIN7	-0.939399	0.0427001						MTREX	0.258005
																				UBA3	0.183514	0.0346056						RAD52	0.290058	0.035704						ICAM2	0.279301	0.0029831		PGAP2	-0.945321	0.0244048						RABGEF1	0.256518
																				LFNG	0.183258	0.0223773						MYL6	0.288624	0.0108542						POLA1	0.279112	0.0211142		AGPAT4	-0.947093	0.00932699						ARL4C	0.252644
																				PSMD13	0.182053	0.0173069						MRPS14	0.285429	0.0480352						GADD45GIP1	0.278785	0.0235074		NBPF3	-0.948166	0.0326836						KDM3B	0.252426
																				FBXO7	0.181863	0.0376418						FMNL3	0.285354	0.0483976						TUBB4B	0.278142	0.0386899		AARSD1	-0.952548	0.0326836						CNOT1	0.251994
																				ENY2	0.180828	0.0140189						UBE2I	0.284976	0.0422428						ZCCHC17	0.277976	0.00562038		PRUNE1	-0.964466	0.0194536						CDC42	0.251386
																				ZBTB20	0.176772	0.0269075						GLIPR2	0.283351	0.0324539						DSTN	0.276154	0.00218031		ITM2C	-0.975397	0.0128284						COX6A1	0.251173
																				WIPI2	0.176248	0.0235416						TXN	0.282346	0.0289948						ARPC4	0.275218	0.0156798		MPHOSPH6	-0.97826	0.0148506						GSTK1	0.251058
																				CNBP	0.174523	0.0201883						RAB5C	0.282281	0.0300345						PRRC2B	0.274949	0.0184884		AL138787.2	-0.978638	0.00149438						CHMP2A	0.247957
																				MED13L	0.173526	0.0456086						PLPBP	0.281561	0.00716105						ARPC5	0.274455	0.00276188		TTC3-AS1	-0.980595	0.00557868						COX17	0.245893
																				SSR3	0.172777	0.0230584						PLP2	0.281293	0.00796283						PRKCQ-AS1	0.273809	0.0126981		DLGAP1-AS1	-0.986697	0.0188326						RASSF1	0.245343
																				NAA35	0.172009	0.0268036						ATP6V1F	0.281267	0.0375628						ASCC2	0.273522	0.0126962		RPS26	-0.994496	0.00138183						TERF2IP	0.243719
																				TBCA	0.169389	0.0253583						MAP1LC3B	0.280784	0.00713198						ATP5PF	0.272535	0.00193677		HECW2	-1.03167	0.0198783						PNN	0.242393
																				PRRC2B	0.169085	0.038533						PAF1	0.280349	0.0333974						APH1A	0.271502	0.00662147		KANK1	-1.03317	0.00225337						CEP68	0.235729
																				CYBA	0.168358	0.0340366						RAD17	0.280095	0.0264188						MAFF	0.271054	0.012019		PLA2G12A	-1.06749	0.00200946						EVL	0.232261
																				KIF13B	0.168094	0.0456086						RPRD1A	0.279816	0.0167216						ZNF880	0.270689	0.0375676		PAXIP1-AS1	-1.08735	0.0351005						NEDD8	0.231668
																				SZRD1	0.167825	0.02714						AURKAIP1	0.278716	0.0119733						CCDC92	0.269973	0.0433346		MCOLN2	-1.09173	0.029693						SSBP2	0.227175
																				SELENOH	0.167756	0.0454622						ZNHIT1	0.27858	0.00732161						UBE2M	0.269581	0.00373673		MYH10	-1.09265	0.0244048						CUL1	0.222756
																				TM9SF2	0.166077	0.0487743						NOC3L	0.278191	0.0177579						ANAPC1	0.269227	0.00335927		KRBA2	-1.09423	0.00557494						BIRC6	0.219443
																				FAF1	0.165656	0.043802						CCDC97	0.277242	0.031603						PHKB	0.269159	0.00138915		LINC02316	-1.09899	0.0459314						DDX50	0.212907
																				ROCK2	0.165096	0.0272602						TRAPPC10	0.276954	0.0271689						PSMC5	0.268716	0.0292912		AL359232.1	-1.1029	0.00015922						POMP	0.208298
																				ADAR	0.163298	0.0373322						MAPK6	0.276899	0.0226975						PRPF40A	0.26836	0.00164018		NCKIPSD	-1.12062	0.0319318						IFNAR1	0.203848
																				MRPS21	0.163185	0.0131926						CLCN3	0.276788	0.03039						DENND1B	0.264592	0.0018396		AC024257.3	-1.1258	0.0342682						HNRNPU	0.197902
																				EYA3	0.161363	0.0427557						SUSD6	0.275881	0.0429188						NBDY	0.263811	0.00290835		C1orf50	-1.17187	0.000639154						EIF2S2	0.195175
																				NCK1	0.161025	0.0368308						CHMP2A	0.275796	0.0280524						RRM1	0.262868	0.0197781		SGPP2	-1.19304	0.00552983						SYNCRIP	0.193475
																				MCPH1	0.160984	0.0240372						CD7	0.274965	0.0206749						MGA	0.262569	0.0153229		AC010642.2	-1.20343	0.00657237						UXT	0.192637
																				CHMP2A	0.159417	0.0348182						HCST	0.273214	0.0279907						FOSB	0.260911	0.0371995		QDPR	-1.23704	0.00275611						VAPA	0.18922
																				EIF2S2	0.159404	0.0309076						SNX24	0.272395	0.0305511						TAB3	0.259988	0.0363703		LINC02615	-1.24885	0.044526						INPP4B	0.186927
																				ARL6IP5	0.156508	0.0266964						DNAJC2	0.272177	0.00358576						CBL	0.259955	0.0404996		CCDC144A	-1.25948	0.0205382						PRDM2	0.185814
																				NDUFV2	0.154714	0.0297264						RNH1	0.272136	0.00893269						CFAP97	0.258	0.0133415		STK32C	-1.28103	0.00157094						PSMA7	0.181491
																				TMED9	0.154499	0.0196084						ARPC5L	0.27095	0.010747						PDCD11	0.255	0.0142847		AC006369.1	-1.28599	0.0311506						PPHLN1	0.17701
																				CAPN7	0.15362	0.0447485						SERPINB1	0.26986	0.0193248						TAF7	0.253781	0.00486314		U2AF1	-1.29724	0.0215231						DNTTIP2	0.17164
																				THUMPD1	0.15357	0.039631						C14orf119	0.269155	0.00744154						ATP6V0E1	0.253654	0.0235074		LINC01871	-1.35027	0.0194665						AP3B1	0.167231
																				TRAPPC9	0.152026	0.0286602						SPAG1	0.269153	0.0234321						LSM12	0.253434	0.0301591		PGGHG	-1.37396	0.000639154						LRCH1	0.158775
																				SHOC2	0.150557	0.0228225						GMDS	0.267649	0.00744154						BANF1	0.2533	0.0138189		DNAL1	-1.3802	0.0237313						SF1	0.149512
																				DNMT1	0.145082	0.0480158						SRSF9	0.266516	0.000999851						PRDX6	0.252561	0.0105098		LMLN	-1.38458	0.0349419						ATP5PF	0.149421
																				REEP5	0.143012	0.0380393						PSMB4	0.265136	0.0185953						PPM1G	0.252492	0.0150806		ATG4D	-1.43693	0.00467932						RPL32	-0.125274
																				GATAD2B	0.143001	0.0428884						TMEM11	0.263562	0.0468519						CYBA	0.250854	0.0184884		EGLN3	-1.48044	0.0476693						RPL34	-0.132014
																				RCAN3	0.141423	0.0398627						TOX4	0.262688	0.0115324						AC078785.1	0.250527	0.0352134		UBA6-AS1	-1.50775	0.00015922						FAU	-0.134871
																				FCHSD2	0.140755	0.0279685						ATPAF1	0.262612	0.0362101						BRD2	0.247899	0.00243944		AC004889.1	-1.71264	0.0132141						MPHOSPH8	-0.136627
																				RPL36AL	0.138188	0.0411126						STAM2	0.258854	0.0455439						SENP6	0.247379	0.0457923		LINC01572	-1.72942	0.00439918						RPL38	-0.142374
																				OST4	0.132171	0.0197556						GAK	0.258576	0.029706						ANXA5	0.245309	0.0175625		AC064834.1	-1.74797	0.00470209						RPL26	-0.156362
																				SPCS3	0.1304	0.0379471						NDUFA11	0.258419	0.0357765						CREB3L2	0.245079	0.00607943		AOAH	-1.88392	0.00811878						TNRC6B	-0.159438
																				PTPN1	0.128729	0.0178301						IL10RB	0.257023	0.0459366						NDE1	0.245071	0.0211142		DIP2C	-2.07107	0.00331342						LINC01578	-0.161065
																				EIF3K	0.126418	0.0281914						KLF13	0.256892	0.0253455						ZNF609	0.244124	0.00766486		XIST	-5.73769	0.0476693						SUMO1	-0.172292
																				COX6A1	0.121184	0.036284						UBE2L3	0.256705	0.017429						GTF2F2	0.243415	0.0236595										UTY	-0.179238
																				TMED10	0.103092	0.038447						GNB1	0.255794	0.0300345						PTTG1	0.241425	0.0156798										KLF6	-0.185457
																				SH3KBP1	-0.0987725	0.0311493						BTBD10	0.255566	0.0269994						NUP153	0.241323	0.00438286										PDCD2	-0.186459
																				PSMD8	-0.108978	0.0491765						PSMA7	0.254856	0.0014878						BUD13	0.24085	0.0245523										SNHG29	-0.189207
																				SNX2	-0.123181	0.0423931						LIN7C	0.254231	0.0383326						CLSTN1	0.238868	0.026573										FBXW7	-0.19698
																				SF3B1	-0.124516	0.0350412						NOP10	0.252392	0.0382375						CPEB4	0.238097	0.00931246										CAMK4	-0.20249
																				PTPN22	-0.124965	0.0369379						MACF1	0.251782	0.0383255						AC008937.2	0.237751	0.025827										FTX	-0.208086
																				SUGT1	-0.142845	0.0246781						DAZAP1	0.249665	0.0336671						PPIA	0.236374	0.0465257										AL157938.2	-0.212365
																				SPOCK2	-0.143099	0.00873813						CCT7	0.247734	0.0397392						TRABD	0.235382	0.020214										STAT3	-0.213617
																				EMC4	-0.143771	0.0413399						COX8A	0.246916	0.0135699						MAP4	0.234825	0.0109132										JTB	-0.218586
																				ZCCHC7	-0.143873	0.0233979						ABCD3	0.246661	0.0354728						TUBB	0.233609	0.0321241										RPL29	-0.227883
																				LCP1	-0.146445	0.0174979						PSMA5	0.246227	0.00406121						C12orf75	0.233162	0.0446607										MED10	-0.232301
																				ZNF131	-0.147031	0.0423202						ARPC1B	0.24457	0.00153472						HEBP2	0.232698	0.0119243										M6PR	-0.233344
																				CSTB	-0.14731	0.0216631						CALM1	0.244134	0.00903235						SNRPF	0.231656	0.0141217										FXR1	-0.234287
																				DYNC1LI1	-0.149418	0.0471668						C5orf15	0.243969	0.0378888						IL32	0.231387	0.0038991										EXOSC8	-0.234562
																				SLTM	-0.150187	0.0117059						PSMB8	0.243111	0.00716105						CD5	0.230982	0.0300645										UFM1	-0.236481
																				RB1CC1	-0.15026	0.0410141						GPANK1	0.242226	0.042165						CDC16	0.230257	0.0248718										TIAL1	-0.236904
																				RPF1	-0.155452	0.0279024						LYRM1	0.242179	0.026501						NAB1	0.229051	0.0329247										RANBP2	-0.239287
																				FAF2	-0.156782	0.0288259						ACAT1	0.240938	0.0211293						NDUFA2	0.228946	0.0054771										NDUFS5	-0.240198
																				METAP2	-0.164017	0.0319647						SNRPG	0.240729	0.00401917						ELOB	0.227296	0.00386772										RCOR1	-0.242485
																				IK	-0.168173	0.0123833						SRP19	0.239309	0.0182024						REV1	0.226914	0.00611361										A1BG	-0.245096
																				DNAJC8	-0.175544	0.00898681						CCDC186	0.238337	0.0136968						CUL2	0.225584	0.00854292										CDK13	-0.245992
																				BUB3	-0.1819	0.0304893						GGNBP2	0.237659	0.010194						KIF3A	0.225014	0.0299503										CAPNS1	-0.247372
																				ZNF106	-0.18206	0.0278693						SERTAD1	0.235413	0.0168452						PMM2	0.22467	0.0219381										KDM4B	-0.248415
																				MTCH2	-0.182312	0.0439108						POLD4	0.235067	0.0278868						MAT2A	0.22372	0.0153229										ELP4	-0.248645
																				SMS	-0.183536	0.0267878						RBX1	0.234991	0.00903235						ATP5PB	0.223607	0.0291123										LINC01004	-0.249613
																				MRPL34	-0.184462	0.0418959						AGPAT3	0.234982	0.00818548						ZNF143	0.221638	0.03258										SP140	-0.252683
																				ANKH	-0.185126	0.00509095						LRRFIP1	0.233585	0.0300345						TMEM35B	0.221165	0.0116473										RALGPS2	-0.25372
																				CCDC18-AS1	-0.185138	0.0310478						SLBP	0.232311	0.0316134						ZFR	0.219974	0.0197781										FGFR1OP2	-0.25392
																				APPL1	-0.185141	0.0486304						GNAQ	0.232118	0.0337992						RC3H1	0.218233	0.0156798										SLC50A1	-0.255003
																				CCM2	-0.187178	0.0497462						TACC1	0.231995	0.0245112						ABCC1	0.218129	0.0417623										TRBC2	-0.25758
																				CCDC107	-0.187642	0.0199987						RNF213	0.231437	0.0201321						STX17	0.218051	0.0417326										ETFB	-0.257847
																				FER	-0.189352	0.0401799						HLA-DRA	0.228719	0.0486601						SLFN12L	0.217534	0.0088429										STK4	-0.260121
																				RO60	-0.190179	0.0223704						TUBA1B	0.226749	0.00336184						RTCB	0.216645	0.0219172										CDC5L	-0.260431
																				PABPN1	-0.190409	0.0290224						YWHAQ	0.226733	0.0293485						PPIB	0.216362	0.0472586										WASF2	-0.261785
																				CD247	-0.191752	0.0282906						PRDX5	0.226529	0.0140735						DDX10	0.21611	0.0405275										LARP7	-0.26401
																				HDAC4	-0.192785	0.0228225						LARP4	0.226089	0.0490513						LRRFIP1	0.215447	0.00549443										CLEC16A	-0.26481
																				HEBP2	-0.194482	0.0182732						PSMD4	0.224961	0.0278868						HSPA8	0.214443	0.0470725										MDM4	-0.265443
																				PSMB8-AS1	-0.196205	0.0155139						ACTR3	0.223971	0.00687053						NXT1	0.214205	0.0240471										SPCS3	-0.268116
																				CEMIP2	-0.197839	0.0144862						UBE3A	0.223779	0.0236231						CCT4	0.212918	0.00337272										GOLGA4	-0.269984
																				SFT2D2	-0.198949	0.0447485						ITGB1	0.222537	0.043427						TWF1	0.211291	0.0494846										MRE11	-0.271546
																				RNPS1	-0.200349	0.0495873						SP140	0.220765	0.0120178						SMARCA4	0.211181	0.0126262										HIGD2A	-0.278174
																				ANP32E	-0.200468	0.0178439						PSMA3-AS1	0.218935	0.0499987						DIPK1A	0.211181	0.00600736										USP32	-0.280521
																				RNF167	-0.203608	0.0376576						DENND1B	0.218733	0.0351972						MAT2B	0.209943	0.0090202										S1PR4	-0.282603
																				EMP3	-0.204643	0.0193298						MRPL33	0.217936	0.0170524						ARF6	0.20978	0.00401182										AC092821.3	-0.282798
																				SRP68	-0.204911	0.0269075						TLN1	0.217283	0.00279873						IK	0.209189	0.032664										METTL4	-0.286956
																				TM2D3	-0.205489	0.0355459						NFE2L2	0.21674	0.04112						CMC2	0.208864	0.0233826										N4BP2L2	-0.287228
																				OAT	-0.206249	0.0300122						MEAF6	0.216168	0.0145887						ZFAND5	0.20864	0.0179										ELOVL5	-0.28728
																				KIAA0586	-0.206383	0.0144459						PSMA2	0.213602	0.0459908						GPS2	0.206463	0.00889626										ADH5	-0.28753
																				MRPS28	-0.20773	0.021604						CCNL1	0.20831	0.00738507						ETF1	0.20544	0.0381965										UHMK1	-0.287656
																				MIS18BP1	-0.210087	0.0108567						TMEM35B	0.207892	0.0499887						PTP4A2	0.204815	0.01578										CCNK	-0.28774
																				RCOR3	-0.214087	0.0411126						CDK2AP2	0.207392	0.0387077						FKBP8	0.201394	0.0184884										ARL6IP1	-0.288127
																				SMARCC1	-0.21456	0.0235115						VPS54	0.205576	0.0333756						UQCRFS1	0.199809	0.0417326										ADNP	-0.289115
																				EIF2D	-0.215759	0.0461599						PSMD12	0.205497	0.0382339						SRSF3	0.196852	0.00702846										ERICH1	-0.293128
																				LMBRD1	-0.21651	0.0205463						STAT3	0.205334	0.0432689						SUCLG2	0.196464	0.0348081										ATP5PD	-0.293444
																				NOP58	-0.219709	0.0399398						TMBIM6	0.204207	0.0177579						PEBP1	0.194698	0.0212918										NAPG	-0.295787
																				CCDC7	-0.22022	0.0445195						HLA-A	0.197539	0.0336671						GOLGA3	0.193579	0.0467733										BLMH	-0.296864
																				COG5	-0.220235	0.0289838						CTNNB1	0.196666	0.0168452						STX8	0.190252	0.0185497										AIP	-0.299266
																				GPR89B	-0.221282	0.0326571						2024-03-07	0.195763	0.0415071						NDUFA1	0.189842	0.0153229										UBE2G1	-0.3012
																				MTFP1	-0.221873	0.0428884						RAC1	0.194875	0.0455422						PDHX	0.187567	0.0218453										CWC15	-0.303534
																				PIGT	-0.222915	0.0273482						ATP5PF	0.19338	0.00867891						SNRNP40	0.18696	0.0319494										BICDL1	-0.304267
																				ARHGDIB	-0.224304	0.0288339						XRN2	0.191734	0.0289948						APOL3	0.186365	0.0267317										CSNK2A2	-0.30469
																				PHF10	-0.225525	0.0203364						RAP1A	0.190731	0.0346772						NRF1	0.185211	0.00708586										GPATCH2L	-0.309491
																				GALNT11	-0.22578	0.0423931						ATP6V0E1	0.190247	0.0105855						ATP5ME	0.184102	0.036983										TCF7	-0.312494
																				PPIP5K2	-0.226145	0.0228225						KRTCAP2	0.187907	0.0260701						ZCCHC14	0.183347	0.0416439										STRN3	-0.31292
																				WTAP	-0.227983	0.0416477						RFTN1	0.187748	0.0139596						STX16	0.182531	0.0156798										TTLL5	-0.314045
																				PPM1D	-0.228007	0.0427557						TRIM38	0.186181	0.0485						HSP90AB1	0.181504	0.008242										WAPL	-0.315559
																				KLF2	-0.22993	0.0460089						CCT5	0.186046	0.0252898						PRKDC	0.180246	0.0254993										SEC23B	-0.317847
																				SRSF8	-0.230267	0.037202						STX16	0.182992	0.0413822						TOMM6	0.175601	0.0201118										AC058791.1	-0.321172
																				UMAD1	-0.230407	0.0233979						SPCS2	0.181979	0.0134115						IER2	0.174898	0.0074318										HABP4	-0.32426
																				UBASH3A	-0.230814	0.0142479						SRGAP2C	0.18074	0.0423677						SETX	0.174814	0.0219826										CDK19	-0.324297
																				PUS7L	-0.231663	0.0311493						SUB1	0.178655	0.0265715						VAMP8	0.174799	0.0210908										CAMLG	-0.325945
																				RHOG	-0.232231	0.0311493						VCP	0.17847	0.0348575						NMT1	0.172684	0.042773										SUMF2	-0.326811
																				THRA1/BTR	-0.2328	0.0492959						ELOC	0.178185	0.035344						CCT7	0.171475	0.0208096										SDHD	-0.327133
																				ECHS1	-0.232831	0.0268036						SH3BP5	0.1766	0.0415585						PSMD7	0.170392	0.0222212										VPS53	-0.32812
																				TENM1	-0.233629	0.0410141						ZNF800	0.176085	0.0265021						PRRC2C	0.168033	0.0383334										GNA13	-0.328227
																				ATAD1	-0.234021	0.0330873						NDUFA1	0.171875	0.036246						RAB27A	0.165654	0.0161784										NIPAL3	-0.33067
																				MT-CO2	-0.234496	0.0418959						STX5	0.168641	0.0363281						ZBTB8OS	0.1654	0.0347306										P4HA1	-0.332373
																				MTERF3	-0.236218	0.0328645						SEC63	0.168445	0.0333974						RPN2	0.1651	0.0476446										TRBC1	-0.33278
																				BIRC3	-0.236635	0.0447485						IKZF1	0.165231	0.0171447						PDAP1	0.162954	0.0347762										CD81	-0.338586
																				HNRNPLL	-0.237488	0.0221631						HNRNPA2B1	0.163683	0.00881932						HSP90AA1	0.160578	0.0129883										AKAP9	-0.339311
																				FLNA	-0.237752	0.0415875						HNRNPK	0.163388	0.0115914						PSMD8	0.160032	0.0288867										WDR60	-0.341858
																				ELOF1	-0.238216	0.0140739						DIAPH1	0.16288	0.0145887						EXOC6B	0.159775	0.0283202										CDKN2AIP	-0.34339
																				ZNF655	-0.23832	0.0439318						DNTTIP2	0.162163	0.0426037						SMURF2	0.154758	0.00876672										RAP1GDS1	-0.345462
																				ZXDC	-0.238856	0.0279685						NDUFC2	0.148699	0.0178921						CAB39	0.15453	0.0476446										FEZ2	-0.345485
																				SLC25A46	-0.239519	0.025754						PLCL2	0.148503	0.0123491						CORO1A	0.153335	0.0267317										COPS6	-0.345923
																				BCL3	-0.240434	0.00797013						IQGAP1	0.14833	0.0249501						HNRNPC	0.152269	0.0123592										ZFAND5	-0.349161
																				CHTOP	-0.240633	0.0293831						GABARAPL2	0.142762	0.0290498						RAB5A	0.151246	0.0468213										PLCL2	-0.349852
																				RBM23	-0.240895	0.00524941						ARPC2	0.12259	0.0288383						PICALM	0.15063	0.0347762										PEX1	-0.350398
																				RBM12	-0.245228	0.0444546						FBXW11	0.122351	0.0415585						ARPC3	0.144956	0.0239637										C8orf33	-0.350869
																				PLCG1	-0.245677	0.0428884						HNRNPDL	0.115714	0.0293281						HNRNPA2B1	0.14343	0.0048629										CTDSP1	-0.350963
																				MAML1	-0.245692	0.0272602						FMN1	-4.52242	0.043213						COX4I1	0.135522	0.0329681										SLFN12L	-0.351271
																				AKAP8	-0.247479	0.0383223						SOX2-OT	-1.94837	0.00746983						MSN	0.131425	0.0222257										TRIM41	-0.352718
																				MPZL3	-0.248179	0.0163492						LINC00824	-1.87958	0.00264898						CALM1	0.129596	0.0285421										RRP36	-0.35291
																				THUMPD2	-0.248191	0.0448492						DLEU7	-1.46758	0.0338235						TAOK3	0.126795	0.0263141										HDAC2	-0.35419
																				NME7	-0.249672	0.0268997						CLDN12	-1.28582	0.000182831						COX6C	0.125035	0.0427752										MGRN1	-0.356882
																				MKNK2	-0.251045	0.0427557						AC099343.3	-1.2817	0.0111649						HNRNPA1	0.116645	0.0370227										KIF20B	-0.357154
																				CARNMT1	-0.251533	0.039523						GTF2IRD2	-1.26884	0.00279873						H2AFV	0.116174	0.0379085										SIK3	-0.35759
																				PARN	-0.252364	0.0269075						QRSL1	-1.24747	0.000191667						ZNF131	0.107497	0.0498137										BCAP29	-0.357737
																				UFSP2	-0.254536	0.0495181						SCML1	-1.24625	8.9632e-05						RPS20	-0.0704742	0.0371278										KIAA1109	-0.358061
																				DPP8	-0.25649	0.00291569						AC005224.2	-1.24186	0.000196501						FOXP1	-0.101527	0.0309616										ANKRD37	-0.358376
																				OARD1	-0.256547	0.0286418						FRG1-DT	-1.22442	0.027746						RPL7	-0.124712	0.0494846										LUC7L	-0.361098
																				PNKP	-0.257077	0.00482026						UBXN11	-1.18656	0.00289192						PPP4R3B	-0.129982	0.0306534										TOMM40	-0.361942
																				NGLY1	-0.257858	0.0387371						SKAP2	-1.15298	0.00043063						BTG1	-0.139441	0.00862895										TNPO3	-0.364996
																				DIP2A	-0.258124	0.00493747						CHPT1	-1.14847	0.0107643						ZNF581	-0.139889	0.0413904										PRIM1	-0.365051
																				UBA5	-0.258707	0.0359221						NCALD	-1.13615	0.000247695						CCDC91	-0.140055	0.0321944										SAR1A	-0.366151
																				GTF2I	-0.258958	0.0131926						SLC35G1	-1.1286	0.0288383						RBM33	-0.145749	0.0434517										PTPN9	-0.366495
																				FAM162A	-0.260758	0.0291531						ERCC6L	-1.12591	0.0266497						MIER1	-0.14623	0.0270883										PPP4R3B	-0.367474
																				DCAF13	-0.265931	0.0454622						C12orf42	-1.09651	0.0224922						VPS4B	-0.146932	0.0472599										POLK	-0.370031
																				COX15	-0.266998	0.02392						CMTM8	-1.09496	0.0138291						ST13	-0.147036	0.0177736										MRPS22	-0.371567
																				WDR60	-0.267132	0.0264771						PRKAB2	-1.05638	0.00268512						RAD23A	-0.1482	0.0314107										LINC00662	-0.371786
																				NUP133	-0.267762	0.0150459						ZNF79	-1.05126	0.047983						POM121	-0.150388	0.0446607										DESI2	-0.372603
																				MAGED1	-0.267783	0.0396596						HENMT1	-1.04672	0.0156625						UBAC2	-0.151224	0.0329575										CHD6	-0.37353
																				YIF1B	-0.26783	0.0297046						AC099063.4	-1.04659	0.000511442						SNX2	-0.153706	0.035827										CHRAC1	-0.37467
																				ZKSCAN8	-0.269078	0.0225273						PCSK5	-1.04613	0.0238669						NPEPPS	-0.153785	0.0347762										ZNF12	-0.374868
																				LEO1	-0.26941	0.0239343						ARL6	-1.0455	0.000211413						HECA	-0.15763	0.0141866										SCAI	-0.377016
																				BNIP1	-0.270078	0.0480437						CPOX	-1.02496	0.0108851						JAK3	-0.158021	0.0211142										CPD	-0.378018
																				ARMT1	-0.27093	0.01788						AC107223.1	-1.02044	0.000436492						COPA	-0.160505	0.0446607										LSR	-0.378613
																				AC009554.1	-0.271274	0.00714981						VPS13B-DT	-1.00542	0.0010373						AATF	-0.163004	0.0356045										FCF1	-0.378743
																				C11orf65	-0.273098	0.00291569						KLRB1	-0.986814	0.000285009						RSRC2	-0.163761	0.0129953										RNF24	-0.379712
																				RBPJ	-0.27379	0.021848						BTBD8	-0.985962	0.0391628						ITM2B	-0.166833	0.00526113										TSC22D2	-0.381103
																				AC053513.1	-0.27663	0.0269075						AC008875.2	-0.975018	0.00489267						ATP1A1	-0.168075	0.0251959										WDR33	-0.383124
																				UBTF	-0.276687	0.0279685						CD27	-0.974322	0.0218832						UFL1	-0.168884	0.0406562										HS2ST1	-0.385151
																				CBX1	-0.277183	0.0427557						AC108519.1	-0.974263	0.0126158						STXBP3	-0.169631	0.0287964										HEG1	-0.38533
																				TRAC	-0.27739	0.0180565						PTPDC1	-0.974059	0.00201822						ARGLU1	-0.171287	0.0469759										FAF2	-0.385992
																				LYST	-0.278385	0.02786						CADM1	-0.972069	0.0387482						SEC24A	-0.172466	0.0452819										SAFB	-0.386695
																				TPD52L2	-0.279261	0.00868742						AC008443.5	-0.954912	0.010747						MAP3K7	-0.172671	0.0347762										VCPKMT	-0.387454
																				CARF	-0.279932	0.0181336						BEX3	-0.947977	0.0119386						MED17	-0.173381	0.0498137										PRNP	-0.388536
																				REL	-0.28117	0.0440929						DRAM1	-0.941047	0.00742777						ZRANB3	-0.173409	0.0312224										SSR2	-0.390587
																				DUSP16	-0.28201	0.038447						NTN4	-0.936259	0.00242295						ACO2	-0.174898	0.0470725										ZNF529-AS1	-0.39169
																				ZNF281	-0.282295	0.00588767						ACTR3B	-0.935852	0.00561173						SVIL	-0.177194	0.016015										SNX27	-0.392182
																				VPS13C	-0.28248	0.0154304						FCMR	-0.935398	0.00268358						CSDE1	-0.177642	0.0416443										PI4KA	-0.392528
																				TCTA	-0.282714	0.0369557						AC015802.6	-0.930259	0.000972989						THUMPD3-AS1	-0.17894	0.0337322										TMX3	-0.392531
																				FO393401.1	-0.285932	0.0361351						DYNC2LI1	-0.925687	0.0102735						RDX	-0.17915	0.032173										PIGX	-0.393591
																				CCZ1	-0.28739	0.0420732						AL157838.1	-0.916664	0.04789						NFU1	-0.179434	0.0391116										TM9SF3	-0.393838
																				INTS5	-0.288184	0.0401799						POLR3H	-0.914948	0.00169762						EPC1	-0.179871	0.0078082										POT1	-0.393892
																				TCF3	-0.288421	0.0156628						DCAF17	-0.911205	0.00146628						TCF20	-0.181586	0.036983										TTC3	-0.394353
																				LPCAT3	-0.288534	0.0405495						AMY2B	-0.90356	0.0150249						PTMA	-0.181603	0.00679864										ARCN1	-0.394428
																				ODF2	-0.289213	0.0498272						AKIP1	-0.896756	0.000218045						MED29	-0.18244	0.02842										TAF3	-0.396305
																				GTDC1	-0.28982	0.0073405						LINC00476	-0.89407	0.000218045						HSPA9	-0.182726	0.00723913										LYPLAL1	-0.396462
																				TCEAL3	-0.289872	0.0347495						TMEM175	-0.890526	0.0165306						RSBN1L	-0.184041	0.0477763										UBE2H	-0.396946
																				DHRS4L2	-0.291418	0.0213965						AREG	-0.889865	0.0209454						CLK1	-0.184068	0.00541622										ZNF330	-0.398992
																				ZNF280D	-0.29198	0.0178301						AC012146.1	-0.888314	0.0463728						FBXO33	-0.184511	0.00519465										FAR1	-0.399206
																				PRRC2A	-0.293902	0.0289838						TBC1D4	-0.884025	0.0265074						USP33	-0.184566	0.0263141										EFCAB7	-0.399654
																				PTPN18	-0.294349	0.0369557						AC093495.1	-0.88333	0.00818548						KDELR1	-0.188506	0.0105098										ADAL	-0.400645
																				MTPAP	-0.294657	0.0458823						WAKMAR2	-0.879257	0.000196501						DYNLT1	-0.190679	0.0156798										GOLGB1	-0.402726
																				WBP1	-0.295411	0.0428884						CSRNP2	-0.878136	0.00893269						NUP54	-0.191328	0.0368415										YTHDC2	-0.403193
																				DHRS7B	-0.297068	0.042394						POLE2	-0.875616	0.0289948						CSNK2A2	-0.191544	0.0477646										ADPGK	-0.404718
																				TCEA1	-0.297279	0.0145243						AC023389.1	-0.870731	0.000191667						ITM2A	-0.192408	0.0359602										COG6	-0.404779
																				SNX24	-0.297696	0.0290224						CCDC141	-0.869657	0.00893269						C2CD5	-0.19395	0.0313502										GNPAT	-0.408834
																				USP5	-0.298192	0.0201906						MAPK10	-0.868761	0.0464631						N4BP2L2	-0.194863	0.00555242										ZFAND1	-0.408983
																				RERE	-0.298682	0.0320579						PRAG1	-0.867764	0.00702931						ABHD17A	-0.195435	0.0457923										CEP85L	-0.409813
																				TXN	-0.299394	0.0159534						BBS2	-0.864545	0.000300658						EVI2A	-0.195595	0.0406718										ZFR	-0.412384
																				SLC16A4	-0.299397	0.0148248						FUT10	-0.862561	0.0459161						WAC-AS1	-0.196059	0.0352134										RAP2C	-0.413115
																				NDRG1	-0.300681	0.0151185						GTF2IRD1	-0.861699	0.00183079						AL354733.3	-0.196696	0.0452819										AC008105.3	-0.413698
																				LBH	-0.302011	0.0376667						AL022311.1	-0.858226	0.00142984						PIK3CA	-0.197757	0.0404996										AC016074.2	-0.415071
																				HIST3H2A	-0.303475	0.0225287						ZNF10	-0.857118	0.000332558						EPB41	-0.198641	0.0218453										MRPL55	-0.4178
																				ALDOA	-0.30366	0.0178301						POU6F1	-0.848936	0.0423205						C9orf16	-0.199157	0.0164752										MPHOSPH9	-0.418756
																				CUTA	-0.304338	0.00291569						AL513550.1	-0.844808	0.000616004						ITGAL	-0.19992	0.0318897										C12orf10	-0.419124
																				HDGF	-0.304429	0.0110388						ZNF211	-0.84387	0.00264898						SEC11A	-0.200991	0.0348713										CCNL2	-0.420715
																				MBOAT1	-0.304439	0.0302697						HECTD3	-0.843801	0.0476239						NARS	-0.201081	0.0388363										C9orf72	-0.42159
																				POLE4	-0.305241	0.0381208						KDM4A-AS1	-0.84189	0.0117182						CCR6	-0.20113	0.0250328										FOXO1	-0.423375
																				SOCS3	-0.30556	0.0018748						ZNF563	-0.838462	0.00705896						CCND3	-0.202121	0.0408047										RAPGEF1	-0.42381
																				MCEE	-0.305963	0.0347084						PYHIN1	-0.8335	0.00242295						DRG1	-0.202449	0.0167318										RMND5A	-0.424345
																				HABP4	-0.306732	0.0342237						MOB3B	-0.824926	0.0348404						VDAC2	-0.202867	0.00651082										HIST1H4C	-0.424913
																				TFRC	-0.306843	0.0388442						PSD3	-0.814506	0.0427375						ZNF253	-0.203566	0.036983										GGA2	-0.425946
																				TSC1	-0.308388	0.0235283						AC013264.1	-0.810267	0.00265935						VPS37B	-0.203635	0.0222212										COMMD5	-0.426016
																				MRE11	-0.308637	0.0332179						PLXND1	-0.803399	0.000712527						PPA2	-0.207703	0.0119023										PCNP	-0.426072
																				STN1	-0.309184	0.0117955						BBS1	-0.799774	0.00285879						BABAM2	-0.208173	0.0285421										RRM2B	-0.426755
																				SYT11	-0.309719	0.0360304						GDF11	-0.794684	0.0104878						FAM160B1	-0.208297	0.0490189										POLH	-0.42677
																				RCOR1	-0.311921	0.0104816						LIPT1	-0.793094	0.0123491						KRR1	-0.208826	0.0186249										CEMIP2	-0.428379
																				DCXR	-0.31295	0.0108766						NBPF1	-0.782091	0.00397698						LEPROTL1	-0.209122	0.00373673										HPS4	-0.428642
																				COX10-AS1	-0.312963	0.01389						HOTAIRM1	-0.78121	0.0218054						FAM13A-AS1	-0.210358	0.0470725										WDPCP	-0.429492
																				RIOK2	-0.31422	0.0280734						TTC39C-AS1	-0.779304	0.00705934						CHST11	-0.210399	0.0251919										SLC9A7	-0.430026
																				ABT1	-0.314609	0.0143432						ZNF473	-0.7765	0.0117442						EIF2AK3	-0.211142	0.0410248										AP3S2	-0.432338
																				YWHAH	-0.31572	0.00237944						RPL34-AS1	-0.776067	0.00447682						RNF10	-0.212934	0.0127436										CCNG1	-0.43236
																				RDH11	-0.316139	0.00492149						AC010168.1	-0.773813	0.0158159						THRA	-0.213127	0.0416439										AK4	-0.43357
																				RFX1	-0.31883	0.00268529						HSD17B7	-0.770917	0.0014878						HDAC4	-0.217214	0.0497714										CHIC1	-0.435062
																				R3HDM4	-0.318902	0.00648044						MBOAT4	-0.76725	0.0121147						KLC1	-0.217738	0.00201633										POLR2B	-0.436192
																				PBXIP1	-0.319486	0.0428884						ITFG2-AS1	-0.766622	0.035704						ALMS1	-0.21852	0.0478141										RSRC1	-0.445079
																				NUMA1	-0.319546	0.0484899						AL357153.2	-0.763305	0.0165365						PPP2R5C	-0.21969	0.00238125										SAP130	-0.447874
																				AL139246.5	-0.319858	0.0323382						MPP7	-0.760191	4.22383e-05						KDM3B	-0.220039	0.026573										TSG101	-0.448175
																				GPALPP1	-0.320547	0.00598553						THEM4	-0.760066	0.00041406						NF1	-0.220115	0.0406562										C19orf25	-0.449337
																				PARP2	-0.321136	0.0495793						ZNF738	-0.755938	0.0450431						CREBL2	-0.221528	0.0430816										DENND4C	-0.450285
																				RP2	-0.321291	0.0389575						BX890604.2	-0.754556	0.00455164						WHAMM	-0.221535	0.0341619										CBFA2T2	-0.451298
																				G2E3-AS1	-0.324153	0.0264087						FBF1	-0.753034	0.00976081						GBP5	-0.222148	0.0205868										NUDT16L1	-0.452024
																				CHST12	-0.325085	0.0240203						MORN3	-0.751309	0.0353885						ANKRD49	-0.222424	0.0423771										EBP	-0.452651
																				ANKRD26	-0.325732	0.0109007						AC020913.1	-0.750369	0.0197099						TP53TG1	-0.222458	0.0128654										FAM89A	-0.452866
																				ANKRD10	-0.326884	0.0172414						FZR1	-0.749263	0.0413709						CEP350	-0.223572	0.0197754										PSMD4	-0.453019
																				ITPRIP	-0.329181	0.0253583						DLEU1	-0.748883	0.0108542						SNHG12	-0.223578	0.0195307										AP000787.1	-0.454123
																				EZR	-0.330142	0.0100123						JAKMIP2	-0.7484	0.0455439						SRSF1	-0.223578	0.00650064										ARHGAP26	-0.454567
																				ALCAM	-0.331148	0.0415875						ZNF367	-0.746337	0.00188707						EFCAB14	-0.223999	0.00907747										DUSP10	-0.455584
																				C16orf87	-0.332156	0.0376418						PIP4P1	-0.744373	0.00341727						TECR	-0.224892	0.00926335										AK3	-0.456123
																				CD59	-0.333237	0.0144203						F2R	-0.742597	0.00278382						MTF2	-0.225088	0.0212194										PLEC	-0.456289
																				MCM3	-0.334874	0.0299762						LINC01727	-0.738733	0.0208802						IKZF3	-0.225723	0.0381965										CYP51A1	-0.456551
																				TXNRD2	-0.336367	0.021604						WDR91	-0.728938	0.00893722						UBAP1	-0.225895	0.00721105										SYS1	-0.457725
																				ZBED5	-0.336831	0.00884569						SLC9B1	-0.725788	0.0206749						HAT1	-0.226539	0.0399762										TOMM7	-0.459735
																				LXN	-0.338601	0.0411126						ZNF799	-0.72433	0.0227266						PDCD6IP	-0.227203	0.0285362										MYO9A	-0.460054
																				PEX11B	-0.338731	0.0236139						NAA30	-0.722202	0.00449514						NEDD1	-0.229368	0.042804										CLN3	-0.461607
																				MEPCE	-0.339812	0.0394986						AC005921.2	-0.720942	0.0193518						TRBC2	-0.230062	0.0371995										PRIMPOL	-0.46251
																				JUND	-0.340775	0.000887418						CD70	-0.720858	0.0236468						FTO	-0.232043	0.0169297										WDR92	-0.463105
																				MMAB	-0.341534	0.00313142						ADAM22	-0.712558	0.039256						RBM26	-0.232111	0.00663606										ADIPOR2	-0.464901
																				COG7	-0.342265	0.0239343						AL109741.1	-0.708825	0.0320195						FAM8A1	-0.232202	0.0375641										KIF27	-0.465278
																				VPS16	-0.342767	0.035254						U2AF1	-0.708597	0.0375628						KMT2E	-0.232565	0.0371719										STX4	-0.466058
																				STRN4	-0.343235	0.0413399						AP001816.1	-0.708452	0.00401661						HEATR5B	-0.232645	0.0164729										MBNL2	-0.466278
																				AL450992.2	-0.343822	0.0225006						SLAMF6	-0.708415	0.000912484						CTBP1	-0.232853	0.0207032										WBP2	-0.466376
																				NEK7	-0.343975	0.00104522						LY9	-0.703331	0.000729479						TMEM135	-0.233931	0.026573										IL16	-0.46759
																				DNASE1	-0.344621	0.0163492						HIST1H2AG	-0.700554	0.0359613						AFF4	-0.234953	0.049674										PKIA	-0.469539
																				TRIM66	-0.346941	0.037202						AC010320.2	-0.699925	0.035344						RB1CC1	-0.235011	0.00799529										RASSF7	-0.470323
																				AC023389.1	-0.347934	0.00300726						ZNF684	-0.699294	0.0328659						IFITM2	-0.235246	0.0479079										LYSMD3	-0.470621
																				GNB5	-0.349187	0.0456086						NOXRED1	-0.69878	0.0245112						ANGEL2	-0.23609	0.0168258										MMAA	-0.472607
																				TRAPPC11	-0.349664	0.0281914						MLYCD	-0.694941	0.0203978						CHTOP	-0.236326	0.0363484										PLA2G12A	-0.474778
																				RFC3	-0.349675	0.0495508						AC243960.1	-0.693772	0.0187559						MKNK2	-0.236971	0.0423771										SNX13	-0.474972
																				AL135818.1	-0.349813	0.0306222						ST8SIA1	-0.691974	0.0484099						THAP5	-0.237198	0.0092795										U2AF2	-0.476626
																				DLG2	-0.349974	0.0418041						AARSD1	-0.689917	0.00992406						TRNAU1AP	-0.237864	0.00922032										AC009061.2	-0.476694
																				TNFRSF1B	-0.350985	0.0106694						SURF2	-0.686667	0.0178387						SEMA4D	-0.23796	0.00541622										GNL1	-0.478372
																				BACH1	-0.351627	0.0247034						FAM234A	-0.686416	0.00771238						YEATS2	-0.238236	0.0106412										PRR14L	-0.480883
																				GPS1	-0.353248	0.0412377						SLC25A11	-0.684481	0.00357601						CGGBP1	-0.240192	0.021203										KIAA0319L	-0.48187
																				SETD7	-0.354747	0.0428884						WDYHV1	-0.683295	0.0010887						MPHOSPH8	-0.240526	0.00253012										SLC2A13	-0.483426
																				HCFC1R1	-0.355464	0.00835045						AC119396.1	-0.680393	0.00203885						MALAT1	-0.241279	0.0311681										MRPL23	-0.483844
																				AP000331.1	-0.356261	0.035254						GABPB2	-0.679658	0.0115914						HIPK2	-0.242683	0.00565911										ARMCX3	-0.485403
																				NSUN6	-0.356688	0.0351102						AC011997.1	-0.679129	0.0169599						ZDHHC6	-0.243135	0.0381965										RAPH1	-0.486507
																				SNX27	-0.357395	0.00294016						CKMT2-AS1	-0.676565	0.0325521						PTBP2	-0.244693	0.00140353										MYSM1	-0.488365
																				INIP	-0.358846	0.0159534						UBE3D	-0.669289	0.017667						OAT	-0.24593	0.0235074										DGCR2	-0.490133
																				AC073052.2	-0.359393	0.0346056						ACAD10	-0.666702	0.0159464						CARHSP1	-0.246267	0.0145917										MTO1	-0.491745
																				ZNF444	-0.359877	0.0251409						FTH1	-0.666608	0.0184232						API5	-0.246274	0.0362923										RBM15	-0.492381
																				TCP11L2	-0.360374	0.0281914						LINC01146	-0.664552	0.00233687						PNPLA8	-0.247084	0.00535664										PPP1R8	-0.49467
																				ING5	-0.361076	0.0178878						ATP23	-0.663727	0.0408722						NUMA1	-0.247281	0.01008										PFKP	-0.495371
																				PGD	-0.361429	0.0264087						CKAP4	-0.660577	0.0351211						TRAF7	-0.247855	0.0373797										CLIP4	-0.496051
																				GABPB1-IT1	-0.361524	0.00460326						GET1	-0.659148	0.0214594						DDHD2	-0.250376	0.0346254										CASC4	-0.496529
																				MCM3AP	-0.361763	0.00704574						FAM184A	-0.658648	0.00772896						REEP3	-0.250416	0.0116987										HACD4	-0.497531
																				SH2D2A	-0.362022	0.0312289						PGAM5	-0.658164	0.0394						RNF114	-0.251056	0.00809432										OSBPL3	-0.497797
																				CMAS	-0.363798	0.00648044						ATG9A	-0.657005	0.00129208						TNKS2	-0.251135	0.00862895										AL137779.2	-0.498812
																				AC104806.2	-0.364756	0.028022						COQ8A	-0.646667	0.00814756						SEC24D	-0.251453	0.00128844										RFFL	-0.504444
																				LINC01504	-0.367327	0.0269075						SPICE1	-0.646441	0.00744154						IP6K1	-0.251586	0.00438286										WDR48	-0.504574
																				SACS	-0.368887	0.0277966						STOM	-0.645706	0.00231457						CTR9	-0.252064	0.00525754										NUP35	-0.5051
																				PBX3	-0.370005	0.0101639						FAM217A	-0.644208	0.00587777						NPC2	-0.252103	0.0321279										TOM1L2	-0.505497
																				IQCG	-0.371046	0.0416477						PEX19	-0.644043	0.0045601						ANKRD54	-0.252895	0.0454233										SCYL3	-0.506335
																				SLC30A6	-0.371626	0.0376418						ZNF831	-0.643837	0.000729479						UBR2	-0.253394	0.00580995										MRPS18A	-0.507402
																				ZC3H3	-0.374294	0.0188827						DSN1	-0.641644	0.00818071						PNISR	-0.253887	0.0274988										PAM	-0.508939
																				NPIPB5	-0.37455	0.0364479						ENTPD6	-0.640857	0.0298617						RASA1	-0.254119	0.0453073										GSPT2	-0.509611
																				VLDLR	-0.376215	0.0109007						RHOT2	-0.638712	0.0181111						MCRS1	-0.254593	0.00768007										UBL4A	-0.51061
																				SLF2	-0.379399	0.0179797						R3HCC1	-0.637777	0.00771935						CAPZA2	-0.255397	0.0416439										KIF16B	-0.514538
																				SESN3	-0.380672	0.0312289						PLEKHF1	-0.636412	0.000196501						ZNF654	-0.25626	0.0339724										PGLS	-0.514936
																				PCBP1-AS1	-0.384923	0.0255624						CCDC112	-0.634658	0.00158772						SETD1A	-0.256383	0.026573										MRPS11	-0.515366
																				INTS13	-0.385109	0.030272						AC009107.2	-0.633017	0.010747						SLC25A26	-0.256618	0.0321544										TECR	-0.516509
																				METRNL	-0.386359	0.0228225						TANC2	-0.628621	0.00175263						GTF2A1	-0.257324	0.0300993										UBL3	-0.5167
																				KATNB1	-0.389422	0.0281914						RNASEL	-0.627836	0.0352613						CAMK2G	-0.257684	0.0417623										TOB2	-0.517498
																				LINC00476	-0.391212	0.009641						TMEM187	-0.626499	0.0270366						IL6R	-0.258462	0.026573										NEK9	-0.517924
																				SLC16A6	-0.391525	0.00809006						SIPA1	-0.624309	0.00250223						ZNF708	-0.258507	0.026573										TMEM127	-0.518284
																				TFR2	-0.391546	0.0205463						CHEK2	-0.622263	0.0251613						NAP1L1	-0.258601	0.00173049										AL731577.2	-0.52135
																				NOTCH2NLA	-0.391549	0.0447175						LTBP3	-0.621908	0.00168484						CASP8	-0.258612	0.0462137										TDG	-0.523387
																				THBS3	-0.393727	0.0413399						VSIG1	-0.62133	0.0058799						MSL2	-0.25881	0.00339438										LRRC40	-0.523436
																				INSIG1	-0.394935	0.0490721						ARG2	-0.620986	0.00242295						REXO1	-0.259969	0.015312										CEP97	-0.524758
																				SLC16A1-AS1	-0.39755	0.00217939						TCP11L2	-0.620593	0.00162343						TIPRL	-0.260045	0.0250328										EHD1	-0.526687
																				TOR1B	-0.400986	0.0131926						ATG2B	-0.601925	0.00204034						ZNF830	-0.260532	0.00438286										SPG21	-0.526868
																				FAM200B	-0.40314	0.0221631						MEIKIN	-0.601187	0.0368724						RTN3	-0.260608	0.0197958										MRPL48	-0.527894
																				FAM229B	-0.404869	0.035777						GPR160	-0.599142	0.00204615						SLAMF1	-0.260773	0.0464655										LRRFIP2	-0.528055
																				HSPA1A	-0.406782	0.003768						TSGA10	-0.598506	0.0109695						SLC6A6	-0.261012	0.0162224										IDH1	-0.529028
																				SLC35F2	-0.408185	0.0206149						JAML	-0.594748	0.00650051						COX20	-0.261036	0.0184768										AL450998.2	-0.529505
																				CHAF1A	-0.409876	0.0351102						AC093010.2	-0.593838	0.0336671						INTS10	-0.261115	0.014324										TMEM63A	-0.529547
																				FKBPL	-0.41054	0.035215						ZMAT1	-0.59319	0.00746983						KPNA5	-0.261143	0.00562038										SEPTIN9	-0.529782
																				PELI1	-0.411253	0.0306222						PNPLA6	-0.592468	0.00648854						ZKSCAN1	-0.263102	0.00139417										SASS6	-0.530084
																				ZFP36	-0.411325	0.0159534						ILF3-DT	-0.590097	0.000182831						AL645465.1	-0.263433	0.0318991										PTPMT1	-0.530377
																				SRGAP1	-0.411987	0.0309076						COG5	-0.589286	4.22383e-05						ING1	-0.263835	0.0457923										SELENOS	-0.530939
																				AC093323.1	-0.415252	0.00711428						HINFP	-0.589189	0.0355395						ARSK	-0.26394	0.0463013										GON4L	-0.531402
																				LRRCC1	-0.415624	0.0440964						OMA1	-0.585393	0.0290952						CHUK	-0.264266	0.026573										HPCAL1	-0.532281
																				TP53TG1	-0.415721	0.00868742						AL049869.3	-0.585009	0.00389754						IFNAR2	-0.265618	0.0262142										BPNT1	-0.535056
																				SPSB1	-0.415778	0.0427557						PARD6A	-0.584512	0.00506158						MAPK1IP1L	-0.26574	0.0458736										WNT5B	-0.536291
																				DNAJC14	-0.417804	0.039631						ST3GAL3	-0.584304	0.00257627						SFXN1	-0.266562	0.0135071										AL031772.1	-0.538202
																				RPE	-0.419792	0.0182212						AC015849.3	-0.582285	0.00924492						SMIM10L1	-0.266679	0.0292038										MTMR2	-0.538289
																				ZC3H12D	-0.420337	0.049555						SHISAL2A	-0.582133	0.0463342						LSP1	-0.269546	0.015255										MED30	-0.540283
																				B3GNT5	-0.421595	0.0119575						CNOT6L	-0.581028	4.03633e-05						SNAI3	-0.270069	0.0188772										AC004448.2	-0.540391
																				DLAT	-0.42202	0.00415331						TCF7	-0.578942	0.00233687						HIF1AN	-0.270209	0.0346796										ACSF3	-0.541568
																				CKMT2	-0.422903	0.0401799						PTPN13	-0.577707	0.0183643						RBM48	-0.270807	0.042134										MAP4K3	-0.542298
																				ASTN2	-0.42537	0.0376667						SERTAD2	-0.574374	0.00818548						AMMECR1L	-0.271468	0.0215659										MTHFD1	-0.542527
																				FAM122B	-0.427256	0.0376418						MHENCR	-0.573369	0.0350369						ADNP	-0.271746	0.00562038										SLC49A4	-0.543603
																				SMARCAL1	-0.428793	0.01389						AL109930.1	-0.573092	0.010747						ELF1	-0.274436	0.0252922										LHPP	-0.543651
																				BCOR	-0.432024	0.0117744						TAGAP	-0.571908	0.00771238						STX5	-0.274792	0.00868826										CMIP	-0.544316
																				FASTKD3	-0.433769	0.0376242						ZNF253	-0.570886	0.00705934						MBTD1	-0.275393	0.0129277										PHF5A	-0.544783
																				TCAF2	-0.433848	0.0297264						TMEM41B	-0.570827	0.00905874						IMPDH2	-0.276644	0.00750235										NSFL1C	-0.547977
																				SYCE2	-0.434307	0.0319163						TOX	-0.567685	0.0236231						TTC3	-0.277343	0.00271272										WARS2-AS1	-0.550262
																				CCDC120	-0.434308	0.0252988						PRKAB1	-0.567589	0.027608						IP6K2	-0.277445	0.00589884										GLE1	-0.551312
																				IKZF3	-0.435909	0.0372696						ACSS1	-0.564774	0.0391303						EPB41L4A-AS1	-0.277775	0.00839518										FMC1	-0.553151
																				SNHG10	-0.437031	0.0109007						PARP2	-0.564676	0.0154292						STRIP1	-0.278043	0.0496375										C7orf50	-0.555042
																				TMEM218	-0.438072	0.0124015						AC007533.1	-0.563778	0.0440216						CTDSPL2	-0.279146	0.00262393										MAST3	-0.556219
																				CDK16	-0.440677	0.0148248						DERA	-0.55908	0.035344						ZCCHC7	-0.279189	0.0131196										MRNIP	-0.556406
																				ATG9A	-0.442084	0.0490978						GKAP1	-0.557884	0.0295298						CDC42EP3	-0.279676	0.0164175										CHMP2B	-0.558056
																				SREBF1	-0.442198	0.000876116						MICU3	-0.556581	0.0121928						NAE1	-0.2797	0.00512062										L3MBTL2	-0.558201
																				AC025283.2	-0.444289	0.0465808						AL691403.1	-0.551429	0.00397698						AL591895.1	-0.280251	0.00937584										RLIM	-0.559105
																				PRIM1	-0.444396	0.00504166						TEX261	-0.551372	0.0476239						CTDSP2	-0.281033	0.0300993										KLHL24	-0.560099
																				AC015871.7	-0.446831	0.025544						LDLRAP1	-0.548648	0.0150855						EIF2AK1	-0.281096	0.0366166										DENND6A	-0.561125
																				AC104461.1	-0.446991	0.00372344						ZNF263	-0.548274	0.020433						RIPK2	-0.281157	0.026573										NPHP4	-0.562394
																				AIM2	-0.44713	0.0196084						POMT1	-0.547093	0.0490932						PLCL1	-0.281381	0.00252452										ZNF81	-0.562683
																				CD28	-0.45008	0.00104522						ZBTB40	-0.54653	0.0228452						RNMT	-0.281612	0.0342558										ARRDC2	-0.563144
																				ARMCX5	-0.450157	0.0073405						SMIM13	-0.545174	0.00204615						MAZ	-0.28198	0.0283202										TNRC6C-AS1	-0.564133
																				ZNF367	-0.450852	0.00790428						AL035530.2	-0.545157	0.000729479						DPF2	-0.282123	0.00420107										ANKRD42	-0.564598
																				AC012184.4	-0.451585	0.0366256						FAM117B	-0.54513	0.00198402						UQCRC2	-0.283055	0.012019										LINC02273	-0.566035
																				PRICKLE3	-0.453227	0.0355741						RBKS	-0.544789	0.0171979						NQO2	-0.283784	0.0162051										BIN3	-0.566512
																				SNHG19	-0.456161	0.039631						DPYSL2	-0.542792	0.000912484						NOSIP	-0.284122	0.00315988										DDI2	-0.567942
																				TRPS1	-0.456798	0.00220167						AC015923.1	-0.539015	0.0154533						ESCO1	-0.285692	0.0015015										C9orf40	-0.568442
																				IGFLR1	-0.458284	0.0418959						NR4A2	-0.538725	0.0452662						SWI5	-0.286114	0.00843396										MAIP1	-0.569481
																				AL122035.1	-0.458513	0.0305918						HIF1AN	-0.538628	0.00461426						CEP57	-0.286149	0.001521										FAM111A	-0.57175
																				AL662884.5	-0.461804	0.0259997						CFAP44	-0.536437	0.0327373						BTD	-0.28651	0.0433309										RPP21	-0.575816
																				ANGEL1	-0.462472	0.0339313						KLHL9	-0.529935	0.00744154						AC026979.2	-0.286786	0.0318991										TULP4	-0.577091
																				SULT1A3	-0.466416	0.0373516						LAX1	-0.529059	0.0171336						U2AF1L4	-0.286788	0.0398642										MRPL42	-0.577442
																				ZXDB	-0.46645	0.0293041						ABLIM1	-0.528866	0.0457138						UFSP2	-0.287389	0.00505689										OTUD5	-0.579597
																				SLC25A23	-0.470097	0.00582229						ARMC7	-0.528465	0.0383587						TIMM17A	-0.2874	0.0404799										LTBP4	-0.580783
																				ATG4D	-0.470234	0.037999						NBR2	-0.528368	0.0271689						PHLDB3	-0.287422	0.0140854										EAF2	-0.581475
																				ADORA2A-AS1	-0.471262	0.0280922						EGLN3	-0.527067	0.0325573						PCBP2	-0.287699	0.0018563										SDHAF1	-0.582993
																				TTC39C-AS1	-0.472865	0.0180565						STX17-AS1	-0.526826	0.0336671						OTUD5	-0.287978	0.00126358										CITED2	-0.586661
																				MTA2	-0.47347	0.00104583						CEACAM21	-0.526556	0.0472388						JMY	-0.288018	0.0425375										DDX42	-0.588862
																				LINC00861	-0.475675	0.028022						ANKRD54	-0.525347	0.0411286						PREPL	-0.288099	0.0162051										PIP4P2	-0.593451
																				CCDC34	-0.477463	0.0202308						ZNF317	-0.525213	0.0280524						S100PBP	-0.289739	0.00518326										ZFP62	-0.593984
																				FDPS	-0.479419	0.0110388						DYRK2	-0.517114	0.0073721						TBC1D23	-0.28986	0.0107405										ASB16-AS1	-0.594654
																				OPRM1	-0.480275	0.0251696						C1S	-0.51686	0.0325047						MAP2K7	-0.29058	0.0339803										WDR37	-0.596852
																				ABCG1	-0.48038	0.0268997						PDE7A	-0.515829	6.77716e-05						GTF2I	-0.291093	0.045281										AC007098.1	-0.597028
																				TMEM101	-0.481147	0.00880206						DPY19L1	-0.515123	0.00746983						SLC25A53	-0.291288	0.0227066										LINC02149	-0.597517
																				DYNC2LI1	-0.481622	0.0306222						RFNG	-0.514683	0.00708873						ILKAP	-0.291581	0.00737875										PPP2R5A	-0.597623
																				AC008124.1	-0.48326	0.021604						FLCN	-0.512842	0.0463342						C19orf25	-0.292339	0.00603697										YKT6	-0.5981
																				ABCA10	-0.483404	0.0258131						HIST3H2A	-0.51278	0.0202396						RBBP6	-0.292871	0.00921259										AC026202.2	-0.598367
																				PEX19	-0.483412	0.0480158						ERVK13-1	-0.512044	0.030148						ILRUN	-0.294347	0.00414824										HDHD5	-0.599372
																				GLCCI1	-0.485081	0.000736373						SRR	-0.51185	0.0161012						PTCD3	-0.294649	0.00905948										AL031428.1	-0.599411
																				MAP2K3	-0.485419	0.00268529						OXR1	-0.505847	0.00420345						AC018628.2	-0.294708	0.0445212										SLC36A4	-0.604305
																				ZNF283	-0.486209	0.0355981						PLEKHA1	-0.50568	0.00124556						FUCA2	-0.295638	0.0219172										NDC1	-0.605832
																				ALDOC	-0.488174	0.0369379						IL7R	-0.502834	0.00391032						OTUD4	-0.295869	0.0373797										TPT1-AS1	-0.608216
																				KIF20B	-0.488203	0.000887418						ZNF23	-0.499337	0.0431829						GLMN	-0.297405	0.00298766										FAHD2B	-0.608266
																				QPCTL	-0.488664	0.0244061						UBASH3A	-0.499323	0.0134982						PHLPP1	-0.297431	0.026573										RRM1	-0.609804
																				WNT10A	-0.489631	0.025544						ZNF189	-0.496843	0.00393876						TMEM106B	-0.297613	0.0148007										PAQR3	-0.613184
																				CEP126	-0.491745	0.0272602						SEC23IP	-0.496834	0.037366						NOTCH1	-0.297807	0.0497242										HMGXB4	-0.613638
																				ABCD1	-0.492911	0.0269075						CDK4	-0.49672	0.0150673						MVB12A	-0.298785	0.0328883										DCUN1D2	-0.613915
																				WAKMAR2	-0.494099	0.0239343						KIN	-0.496256	0.00695108						SYAP1	-0.298853	0.00748272										RNF40	-0.615093
																				HSPA2	-0.496225	0.0389575						YAE1	-0.496197	0.0371139						NBPF19	-0.299298	0.00499844										VCL	-0.615216
																				RRNAD1	-0.496566	0.0379946						TIMM10	-0.495748	0.000838912						PHF21A	-0.299754	0.00374019										MRPS14	-0.621278
																				KLKB1	-0.497064	0.0417905						UPF3A	-0.493889	0.0153003						WASHC2A	-0.300307	0.0477455										ZNF140	-0.621317
																				CCDC138	-0.497754	0.0288485						GAMT	-0.49351	0.0382582						TPP1	-0.300588	0.00183289										H2AFX	-0.622368
																				SIDT2	-0.498747	0.0120698						SERAC1	-0.493343	0.047128						2024-03-06	-0.300989	0.0249203										FAM136A	-0.623282
																				CEP152	-0.499312	0.00217939						TMEM184C	-0.493206	0.00461046						HBP1	-0.301094	0.0329681										OTULINL	-0.623443
																				PTDSS2	-0.499565	0.0156043						BTG2	-0.49295	0.0468349						ARID4A	-0.301537	0.0189455										FGFR1OP	-0.62677
																				TMEM99	-0.49975	0.0491765						PXN-AS1	-0.492684	0.0300345						ATP2B1	-0.302319	0.0120169										EMB	-0.627099
																				PTOV1	-0.501969	0.0108905						SLX4IP	-0.492523	0.0499619						RBL2	-0.302418	0.0263141										ATP1A1-AS1	-0.627578
																				NEK10	-0.503124	0.0150932						EXOG	-0.491362	0.00134882						ATP6V1C1	-0.303636	0.0471631										ARMT1	-0.628716
																				AC009107.2	-0.503792	0.00418614						MPI	-0.49032	0.0457138						RAPGEF6	-0.303781	0.0117599										CUTA	-0.629165
																				LDLR	-0.505088	0.0173487						TET2	-0.490269	0.0206749						ZNF75A	-0.304352	0.0241835										GLB1	-0.629812
																				RIDA	-0.505116	0.0110388						NCAPH	-0.489908	0.0441477						CDKN1B	-0.305563	0.0398642										RCBTB1	-0.632104
																				IPCEF1	-0.505703	0.0144459						GUF1	-0.487627	0.0300345						IFT74	-0.306169	0.026573										RNF146	-0.633647
																				AC005264.1	-0.510234	0.00966052						AP002387.2	-0.485393	0.0195644						MPLKIP	-0.306304	0.039195										AC233976.1	-0.634435
																				SRGAP2-AS1	-0.5113	0.030272						ZC3H12D	-0.483581	0.0241343						AC114956.3	-0.306424	0.0477455										ACSL5	-0.636416
																				LSM11	-0.5132	0.0224304						SPATA5L1	-0.483442	0.00750875						ACTR6	-0.307331	0.0123452										GALK2	-0.63708
																				TSNARE1	-0.514315	0.00268529						C5orf51	-0.483192	0.0409525						HSDL2	-0.308162	0.0137039										PHF12	-0.637951
																				AC007619.1	-0.514783	0.0394986						NFKBID	-0.482769	0.0115914						CBX7	-0.308273	0.0038991										TTC33	-0.638131
																				CRIM1	-0.517336	0.0416477						TP53RK	-0.481585	0.0416906						MRPS31	-0.308782	0.0156798										AGPAT5	-0.638816
																				RORC	-0.521534	0.025544						ING5	-0.481519	0.000912484						LITAF	-0.309363	0.0162051										DCTN3	-0.640306
																				ANK1	-0.525062	0.0376418						HIBADH	-0.480014	0.00228667						ABHD16A	-0.309803	0.00931246										EI24	-0.641334
																				NOMO1	-0.527914	0.00245632						MAP3K9	-0.479203	0.0208802						CCNT1	-0.310212	0.00290835										FOCAD	-0.641868
																				AC087645.2	-0.527959	0.0144862						C3orf62	-0.477607	0.0181288						JARID2	-0.310406	0.00634328										SUDS3	-0.645179
																				AL390066.1	-0.528373	0.0271539						IKZF3	-0.477278	0.0119733						HEXA	-0.310706	0.0416439										METTL14	-0.646813
																				AC244131.2	-0.528599	0.0401799						CCDC146	-0.476416	0.00389074						GATAD1	-0.310806	0.0107004										TPD52	-0.64801
																				AP002387.2	-0.529966	0.0228225						SEPHS1	-0.476298	0.048213						EDEM3	-0.31081	0.00684435										LMTK2	-0.648347
																				DOK1	-0.52999	0.0484899						TP53TG1	-0.476272	0.0185604						KRT10	-0.311064	0.00156183										TAGAP	-0.648402
																				SLC4A10	-0.530745	0.0451418						TMEM245	-0.474862	0.000729479						RPP38	-0.311734	0.0416439										KMT2D	-0.6498
																				SEPHS1	-0.534795	0.00104583						ZNF836	-0.474355	0.0139596						ZNF45	-0.312316	0.0371719										PRKN	-0.650536
																				CNTNAP1	-0.540146	0.0485576						ZNF302	-0.474104	0.00106393						NDUFAF6	-0.31446	0.0362923										AL645568.1	-0.651297
																				AL139383.1	-0.544216	0.0158159						CBLB	-0.473488	0.00569501						SARNP	-0.316559	0.00963633										LTA4H	-0.65217
																				OMA1	-0.54556	0.00241291						ZNF322	-0.472069	0.0256081						ZC3H4	-0.317045	0.00172466										DDX31	-0.652795
																				CD27	-0.546456	0.0135039						ARL17A	-0.465621	0.0454182						OXSM	-0.318265	0.0384111										CDC34	-0.653479
																				PIGM	-0.547399	0.00579779						CDKN1B	-0.465495	0.00130353						GOLGA1	-0.319439	0.0445431										HACE1	-0.653622
																				SARS2	-0.547402	0.0248916						TTN	-0.464862	0.026901						RAE1	-0.322266	0.00402302										AC007216.4	-0.655442
																				ATP6V1C2	-0.548716	0.0152517						ASTN2	-0.461546	0.0143016						AIM2	-0.325354	0.00850583										NDUFAF6	-0.655619
																				RXRA	-0.549241	0.00985109						ARHGAP19	-0.461204	0.0341714						ZNF766	-0.326986	0.00326023										GTF2H2	-0.65667
																				FZR1	-0.550638	0.00237944						PARG	-0.460937	0.0293281						INTS13	-0.328853	0.0410157										GNPDA2	-0.658173
																				SIRT3	-0.550749	0.00142424						TOMM7	-0.459679	0.00201822						RCOR3	-0.329176	0.0162224										ITM2A	-0.658534
																				ZBP1	-0.551047	0.0272602						LINC01473	-0.456842	0.0058799						SEL1L3	-0.329378	0.0243572										AC139887.2	-0.658851
																				MYL6B	-0.55126	0.0239343						ADPRM	-0.456285	0.00791523						LIPA	-0.330364	0.0464655										TNFRSF10D	-0.659875
																				SLC36A1	-0.55152	0.038075						SARM1	-0.455829	0.0217499						FARP1	-0.330735	0.0423771										MBP	-0.66036
																				RBBP8	-0.552911	0.0209711						LMBR1L	-0.455129	0.0120178						TSN	-0.331381	0.0470724										KLHDC4	-0.661666
																				AJM1	-0.554447	0.0228225						CRIM1	-0.455032	0.0454374						PREP	-0.33157	0.0038991										VPS50	-0.661882
																				CCDC28B	-0.557202	0.0135039						RAB3IP	-0.452957	0.042165						DNAJC4	-0.331578	0.00399673										AC005842.1	-0.662717
																				ZNRF1	-0.558508	0.00370196						AXIN1	-0.452781	0.0421186						GBP2	-0.334136	0.0452819										TRIM28	-0.662722
																				AC004847.1	-0.558804	0.0179797						AQP3	-0.452583	0.0289119						SFMBT1	-0.334186	0.0142847										PCBD2	-0.663859
																				MEMO1	-0.562032	0.00904385						TRAPPC2	-0.452144	0.0179738						MPP5	-0.335099	0.0288867										HIF1AN	-0.663952
																				MANBAL	-0.564136	0.00427578						MPZL3	-0.452101	0.00814756						TRAF1	-0.336049	0.0197685										PSMD10	-0.664174
																				STK32C	-0.5642	0.00374328						TSC22D3	-0.44874	0.0115914						ZNF169	-0.336299	0.00414978										PEX2	-0.664937
																				CLK2	-0.564872	0.00104583						IRS2	-0.447953	0.00818548						STAMBP	-0.33676	0.0416439										AC104806.2	-0.673131
																				ARG2	-0.568941	0.0284654						SLC31A2	-0.447168	0.0468875						AF228727.1	-0.338587	0.0483063										PIK3R5	-0.673408
																				IGSF22	-0.575266	0.0141591						MFSD8	-0.44707	0.00361969						MDM4	-0.34074	0.042905										TMEM138	-0.67388
																				PITRM1-AS1	-0.577467	0.0181305						NCKAP1	-0.446181	0.00394827						SEPTIN9	-0.340931	0.0481722										ZNF621	-0.675356
																				SNTA1	-0.578528	0.0178878						C12orf60	-0.446074	0.0119853						EMSY	-0.34141	0.0207093										DHRS12	-0.677358
																				ERG28	-0.578611	0.00613248						POLR2B	-0.444948	0.00315924						NKG7	-0.342218	0.026438										LINC02062	-0.678292
																				GMPR	-0.583155	0.00217939						Z83843.1	-0.444859	0.0370003						CXorf56	-0.342459	0.0292038										NAA60	-0.678866
																				PLCXD2	-0.584783	0.0155757						GALK1	-0.4436	0.0362245						SLX4IP	-0.34252	0.0094189										EDRF1	-0.679606
																				ADTRP	-0.584835	0.00694826						NFXL1	-0.442708	0.00747133						AL157402.2	-0.342929	0.0468372										HSCB	-0.680888
																				AC069547.2	-0.585901	0.0177315						PCYOX1	-0.441701	0.0108856						AC026341.1	-0.343274	0.0105098										DENND6A-AS1	-0.683468
																				HDAC9	-0.591042	0.00482026						ZNF66	-0.441687	0.0115914						LGALS8	-0.343839	0.00370096										ZNF248	-0.683614
																				TNFRSF13C	-0.591226	0.0290745						ID3	-0.441469	0.00561173						PIK3IP1-AS1	-0.346258	0.00532424										ANKAR	-0.684992
																				UNC119B	-0.591597	0.0495181						IPCEF1	-0.441108	0.0127767						ZNF420	-0.348347	0.00183289										TMEM154	-0.68679
																				FP671120.4	-0.593917	0.0122429						KCTD7	-0.438929	0.0045601						AL133480.1	-0.348741	0.0470725										FEM1B	-0.686828
																				STX18-AS1	-0.594642	0.0118255						DUSP16	-0.435742	0.00742777						ACAD10	-0.349044	0.00905948										SETDB2	-0.687825
																				ST8SIA1	-0.594866	0.00313142						PERP	-0.435679	0.000484875						KLHL21	-0.349243	0.0423366										LETMD1	-0.688459
																				FEM1A	-0.594875	0.0159534						ZSCAN16-AS1	-0.434451	0.00514589						TDRD3	-0.350212	0.010408										CHST12	-0.690221
																				ST6GALNAC4	-0.5984	0.00884569						WDR89	-0.430331	0.0383587						MDC1	-0.351023	0.018674										MPPE1	-0.690317
																				B3GNTL1	-0.598558	0.00104583						SHLD1	-0.428262	0.0280524						LRIF1	-0.352638	0.0068188										MOB3A	-0.694806
																				TUT1	-0.603777	0.0250123						RAD18	-0.425815	0.00356131						LINC02649	-0.353572	0.0114643										DDX49	-0.695177
																				ACTR3C	-0.607882	0.0370179						TCOF1	-0.425667	0.0138291						LINC01841	-0.354199	0.0134499										POLA2	-0.696572
																				CTTNBP2NL	-0.60911	0.0376418						BICDL1	-0.422564	0.0172781						DNAAF5	-0.354721	0.0404996										CASS4	-0.697092
																				SKP2	-0.609857	0.0129597						TSHZ1	-0.422564	0.010747						ANKRD10	-0.354826	0.0321944										LINC02422	-0.698586
																				ZDBF2	-0.610051	0.0216631						PPP1R16B	-0.41986	0.00177779						TMEM259	-0.356074	0.0369147										ERCC6	-0.69879
																				CCDC71	-0.610619	0.00589158						DFFB	-0.419459	0.0177579						SRSF6	-0.356905	0.00126358										MAPKAPK5-AS1	-0.699001
																				AC008649.2	-0.610939	0.0286237						CDK5RAP1	-0.417173	0.0236231						ATAD2	-0.357944	0.0109163										TRAPPC13	-0.7
																				PEX10	-0.61235	0.00898681						SNHG30	-0.417064	0.0354728						MFAP1	-0.358915	0.0329768										EVA1C	-0.700485
																				AL161665.1	-0.6143	0.0159534						LRIG1	-0.416636	0.00292519						CSE1L	-0.359522	0.0190415										MYEF2	-0.701007
																				AC022400.4	-0.618954	0.0269075						OTUD7B	-0.416117	0.00242295						AC244131.2	-0.359572	0.0464655										WAC-AS1	-0.701134
																				F8A1	-0.61962	0.00217939						NECAP1	-0.416109	0.028652						NKAP	-0.360246	0.0347039										C2orf81	-0.704522
																				RHBDD3	-0.621499	0.021848						PPP6C	-0.415936	0.000277504						HMGCR	-0.360314	0.00550282										CDKN2AIPNL	-0.706507
																				LY9	-0.621685	0.00837981						SARAF	-0.414284	0.00116576						ZNF236	-0.360986	0.0123592										RAP2B	-0.707031
																				AL359921.1	-0.621887	0.0427557						MAT2A	-0.411953	0.0218347						FZR1	-0.361212	0.0421298										HEXA	-0.707352
																				ID2-AS1	-0.6222	0.0285516						MCEE	-0.411072	0.0178387						LINC01619	-0.361824	0.00237995										OTUD1	-0.708417
																				CC2D2A	-0.624835	0.0191813						ZSWIM5	-0.411071	0.0459366						ZNF92	-0.362412	0.0015015										MANBA	-0.709393
																				ZNF696	-0.625194	0.0117251						S1PR1	-0.410498	0.000912484						RSPRY1	-0.362827	0.00510457										PPP1R12C	-0.7104
																				C1orf112	-0.627323	0.00567038						ELP6	-0.408319	0.0193291						GGA1	-0.363153	0.0189455										LNX2	-0.710751
																				TBC1D17	-0.628087	0.000660264						DLEU2	-0.407907	0.0162085						BNIP3L	-0.363277	0.00748272										MYH10	-0.710792
																				IL21R	-0.62921	0.0158831						KRI1	-0.402581	0.0469966						LMBRD1	-0.36331	0.000515281										TIPARP	-0.711129
																				AGER	-0.633894	0.0440929						ZNF512	-0.402051	0.0333974						EGLN1	-0.36401	0.0297272										CYB561D1	-0.711357
																				CLCN6	-0.639636	0.0427557						AC068888.1	-0.401589	0.00233687						BET1L	-0.364046	0.0405035										AC009041.2	-0.713058
																				AC012645.3	-0.642848	0.00887484						MPV17	-0.400846	0.0290952						MIS18BP1	-0.364668	0.0131196										B3GNT2	-0.716548
																				LINC00174	-0.643264	0.00104522						MRI1	-0.397521	0.00738507						FBXO3	-0.364691	0.00200079										FAM210B	-0.724184
																				FABP5	-0.643302	0.0303203						CCNT1	-0.397474	0.0443954						LINC00894	-0.365586	0.0407109										PHKB	-0.728666
																				AL139106.1	-0.646008	0.00104583						AC026202.2	-0.396309	0.0294143						MRPL34	-0.365743	0.0164175										FOPNL	-0.728726
																				TRAV8-2	-0.647496	0.0144203						ALG6	-0.395754	0.00260265						SIRT7	-0.365993	0.00602998										HEATR3	-0.73009
																				PYCR3	-0.65757	0.0267878						CPNE1	-0.395686	0.00188293						INTS9	-0.36781	0.00662147										AC131571.1	-0.732614
																				SRR	-0.659119	0.0047496						API5	-0.395303	0.0468519						THADA	-0.37104	0.0336312										GK	-0.733646
																				AC083837.1	-0.659775	0.0269075						MYLIP	-0.394301	0.00528633						KBTBD3	-0.371766	0.0227066										ADI1	-0.736168
																				ARHGEF26	-0.660778	0.0111122						KANTR	-0.393112	0.00713198						DAP	-0.371878	0.00106322										NEO1	-0.736677
																				LINC02762	-0.661262	0.00117159						KDM2B	-0.392874	0.00414499						TRMT13	-0.372196	0.00976631										CLPX	-0.737105
																				Z95331.1	-0.661348	0.0102468						EIF2B2	-0.392774	0.0107643						AC068888.1	-0.373049	0.0376453										MED24	-0.738009
																				KHDC1	-0.662926	0.00418614						ACYP2	-0.3924	0.00233687						ZFP36L2	-0.373183	0.0321161										CEP76	-0.739768
																				OLMALINC	-0.673438	0.000660264						PEX3	-0.392173	0.0478042						CCL28	-0.374592	0.0308579										SHMT1	-0.740373
																				ASB14	-0.673741	0.00291569						SLAMF1	-0.392001	0.00561173						PRR5L	-0.376835	0.0293059										ASAH1	-0.74138
																				AC055855.1	-0.676391	0.0416477						SYAP1	-0.38953	0.00714323						SLC46A3	-0.377129	0.00766486										LRMP	-0.742848
																				RTKN2	-0.677435	0.0193298						NBEAL2	-0.388147	0.0152515						RPRD1B	-0.379839	0.0419287										ZNF589	-0.743094
																				ZBED6CL	-0.678379	0.00868742						LIAS	-0.387746	0.0278122						ZNF160	-0.379923	0.0323958										AL359706.1	-0.74327
																				AC091133.1	-0.679987	0.0119432						FAM153B	-0.385468	0.00746983						AL109761.1	-0.380809	0.00843375										MTF1	-0.744564
																				GTF2IRD2	-0.684563	0.0386473						BCL9	-0.383799	0.0170524						ZBTB41	-0.382533	0.0036002										MLKL	-0.746145
																				AL133477.2	-0.685771	0.0450421						ACTL6A	-0.383327	0.0122548						MXI1	-0.382831	0.0108314										ACYP1	-0.746377
																				NAGS	-0.687392	0.0461851						N4BP2L1	-0.382422	0.00619859						PKD1	-0.383936	0.0375566										DNAJC27-AS1	-0.747608
																				APBB3	-0.693684	0.0140585						ZMYM6	-0.382245	0.00397698						RBKS	-0.384226	0.0132164										DCAF15	-0.747912
																				AC093849.4	-0.695304	0.0110388						RALGDS	-0.381041	0.000511442						BANP	-0.384792	0.00386772										AC046134.2	-0.748065
																				HS3ST3B1	-0.698106	0.0498272						TSPAN3	-0.37945	0.022547						HIST1H2AM	-0.385176	0.0274798										SNX20	-0.752757
																				AC022395.1	-0.700714	0.00788795						FAM168B	-0.379322	0.00232612						CRIM1	-0.386276	0.0299385										SEC61A2	-0.753568
																				HSD11B1	-0.704207	0.00714981						C16orf58	-0.379305	0.0154533						ODF2	-0.387428	0.00915846										TSC22D1	-0.754479
																				NUMBL	-0.706763	0.0463677						TAB1	-0.377185	0.0413483						KANTR	-0.387781	0.0434169										MTURN	-0.755869
																				BATF	-0.70806	0.000660264						MTMR9	-0.376651	0.0341598						UBASH3A	-0.388336	0.00569801										LHFPL5	-0.756312
																				PRKAR1B	-0.708808	0.0449045						AC139887.2	-0.376095	0.00887706						RANBP9	-0.3911	0.00128844										PTPN12	-0.7586
																				MRTFA-AS1	-0.71643	0.0373983						ENTPD1-AS1	-0.373169	0.0440738						TBC1D32	-0.391775	0.00715153										MKKS	-0.762131
																				CHPT1	-0.71832	0.00800098						TENT5C	-0.372101	0.0193248						CALML4	-0.392353	0.0433309										GCLM	-0.764029
																				LZTS2	-0.719079	0.00492149						WDR59	-0.37206	0.0236231						VPS51	-0.392724	0.0252362										ELOVL1	-0.765493
																				ARHGAP31-AS1	-0.723804	0.0157013						DMAC2L	-0.371792	0.0290218						PRELID2	-0.393221	0.0407109										CKMT2-AS1	-0.765709
																				SLC16A1	-0.723974	0.0311493						SFXN1	-0.370885	0.00306923						SCO2	-0.393237	0.00183289										DBNDD2	-0.768867
																				DGUOK-AS1	-0.726203	0.00694826						LIMS1	-0.370681	0.0243008						CLASRP	-0.39342	0.00959155										YY1AP1	-0.774585
																				UFL1-AS1	-0.727605	0.00291569						CUBN	-0.369955	0.00778778						SMAD4	-0.39359	0.0315056										SPATA1	-0.775331
																				RGPD5	-0.730768	0.0108567						LEPROTL1	-0.369923	0.00225169						LTO1	-0.393855	0.0477646										TMEM182	-0.775964
																				GPR19	-0.732765	0.00336252						TEN1	-0.369572	0.048579						EDRF1-AS1	-0.393986	0.0164221										TRAPPC2L	-0.777737
																				AC023632.2	-0.735426	0.0167735						RBM43	-0.369395	0.0262634						PARP15	-0.394795	0.00463844										PIGU	-0.77972
																				MORN1	-0.736496	0.0102319						GABARAPL1	-0.368914	0.0381187						WDR61	-0.395314	0.0119125										C12orf75	-0.782285
																				AC005224.2	-0.739196	0.00528161						METTL16	-0.368685	0.00118063						ABCB10	-0.395473	0.0110024										SNX29	-0.783189
																				EGR2	-0.74306	0.0110388						ACACB	-0.368187	0.0209454						USP37	-0.396516	0.0417326										USF1	-0.790265
																				FAM110A	-0.748605	0.000974187						ERCC5	-0.367999	0.0119853						BOD1	-0.39669	0.0108035										DGKZ	-0.79424
																				ITGA6-AS1	-0.751498	0.00884569						RCBTB1	-0.367213	0.0308459						TMEM183A	-0.396961	0.0167318										RARRES1	-0.796332
																				FASN	-0.751833	0.00981203						PRIM1	-0.366948	0.04611						DIPK2A	-0.39729	0.0196225										NAB2	-0.796342
																				EFCAB11	-0.752458	0.00317456						AL360091.3	-0.366389	0.0379833						SLFN12	-0.397381	0.023967										CYBC1	-0.798615
																				AL354696.2	-0.756549	0.00589158						DISP1	-0.36563	0.0209454						C19orf48	-0.397539	0.0228566										AP5M1	-0.801778
																				TBC1D4	-0.759102	0.0413666						MSL1	-0.365593	0.00645695						TRIM13	-0.397557	0.000417733										ULK1	-0.804341
																				ABHD11	-0.762029	0.0148248						ING1	-0.364659	0.0300345						ANTKMT	-0.397605	0.0499626										ZNF782	-0.807976
																				B3GNT4	-0.76442	0.0188083						STK38	-0.364125	0.00406121						HENMT1	-0.397768	0.00319495										GALC	-0.814016
																				PEX11A	-0.766592	0.0451927						DHX38	-0.363635	0.0290218						AC097376.3	-0.39802	0.00842263										IL6R	-0.815524
																				NAP1L2	-0.76702	0.0156018						THAP6	-0.363071	0.00249319						TBCD	-0.3981	0.00126358										ARRDC3	-0.81685
																				TRBV18	-0.767752	0.0370179						HSF2	-0.363026	0.0387482						COG4	-0.398781	0.0189455										DISC1	-0.817888
																				TBL1XR1-AS1	-0.77538	0.00532963						TRAPPC11	-0.362779	0.00317407						CA11	-0.39886	0.0354853										PDP1	-0.818362
																				UBA6-AS1	-0.776605	0.0145243						AKAP8L	-0.362717	0.0226975						DONSON	-0.39889	0.0471631										AP002387.2	-0.819491
																				AC092338.2	-0.777437	0.0139016						FAM214A	-0.360437	0.0341421						CD28	-0.399288	0.0339724										CDC25B	-0.819498
																				VAV3	-0.779799	0.000853181						CBR3	-0.359081	0.0275054						FAM104B	-0.401944	0.0073221										AQP3	-0.821675
																				AC006480.2	-0.780191	0.0456086						VKORC1	-0.3584	0.043196						HIF1A-AS3	-0.40309	0.0351276										MADD	-0.825567
																				DUSP4	-0.781053	0.0186791						CKAP2	-0.356455	0.0105855						PLEKHG2	-0.403952	0.021843										MIS18BP1	-0.830017
																				AC027279.1	-0.781798	0.000606575						APBB1IP	-0.35475	0.00105725						PTPN22	-0.404183	0.00172466										HECA	-0.834318
																				CAMK1	-0.781949	0.0428884						FYB1	-0.353312	0.0109291						FBXO5	-0.405078	0.0337322										F8A1	-0.834634
																				TCFL5	-0.786913	0.0281914						TYK2	-0.352857	0.0371638						SLC39A9	-0.405365	0.0368685										CCDC7	-0.834709
																				AC015912.3	-0.787724	0.00217939						TC2N	-0.352095	0.042165						AL391839.1	-0.406015	0.00740078										P2RX4	-0.835084
																				AP005131.5	-0.788024	0.00466955						JARID2	-0.349825	0.0109486						TBXAS1	-0.408517	0.0076653										ZFAT	-0.835336
																				MBTPS2	-0.789618	0.000660264						AL391839.1	-0.348811	0.0271769						CEP135	-0.411941	0.0181825										CAB39L	-0.836655
																				ACP5	-0.79253	0.00493747						THAP11	-0.348324	0.0381649						KAT5	-0.412566	0.0228917										FBXO25	-0.838735
																				PCBP3	-0.794108	0.000887418						TPK1	-0.348221	0.0446227						ATG2B	-0.414377	0.00223362										NAA30	-0.839614
																				AC021683.5	-0.796008	0.0399398						CHMP3	-0.347312	0.022956						THAP11	-0.414892	0.00305709										CDHR3	-0.841369
																				AC090152.1	-0.800004	0.0178731						MICU1	-0.347268	0.0426574						DCAKD	-0.417236	0.0219154										DMGDH	-0.842126
																				AL645933.3	-0.805161	0.0132263						CDC37L1	-0.344002	0.0287599						TET2	-0.418732	0.000676445										GLIPR2	-0.842167
																				NRBP2	-0.806073	0.0419593						ARMCX5-GPRASP2	-0.34371	0.0209581						KDM4B	-0.419061	0.00171101										ANGPTL1	-0.84259
																				BRCA2	-0.808096	0.0179797						FOXP1	-0.343696	0.0058799						POLD3	-0.424365	0.00402302										CCDC127	-0.843194
																				U2AF1	-0.808715	0.0428884						RCSD1	-0.343532	0.000940166						NTN4	-0.424575	0.00721105										AL157938.3	-0.845712
																				EEF1A2	-0.808854	0.0117059						ZNF383	-0.342651	0.0299756						PCF11	-0.424778	0.0090414										SIDT2	-0.850801
																				CDC7	-0.810154	0.0290178						KAT6B	-0.342553	0.00228667						HSD11B1L	-0.425786	0.0247587										C5orf22	-0.85158
																				C7orf31	-0.815095	0.0124015						UBL3	-0.342404	0.0234154						PRPF39	-0.426118	0.000675479										TMCO3	-0.851711
																				2023-03-03	-0.815515	0.0174209						RNF130	-0.341775	0.0463436						RUFY2	-0.426535	0.0106412										ATG4A	-0.856213
																				GRK3	-0.81893	0.0139288						MINDY3	-0.341276	0.0210647						PPP1R2	-0.426989	0.00438286										ANKS1A	-0.857411
																				ZBTB32	-0.820796	0.00167853						CCPG1	-0.340848	0.0183643						MIR210HG	-0.428949	0.0288166										AC138123.1	-0.857534
																				AC016747.1	-0.825149	0.0235115						MTFP1	-0.339748	0.00184927						BMPR1A	-0.429796	0.0249921										ZDHHC24	-0.858918
																				PFAS	-0.826024	0.0398465						KDM4B	-0.338769	0.0444462						SETDB2	-0.430113	0.0493597										LINC02245	-0.859058
																				AOAH	-0.829763	0.000660264						C16orf87	-0.337214	0.00476585						TP53INP1	-0.430532	0.00437455										ABHD10	-0.864826
																				LINC01089	-0.831707	0.0276687						SORBS3	-0.33542	0.0150922						ALCAM	-0.43121	0.0269345										PCBP3	-0.872931
																				AL132780.1	-0.837183	0.00381408						KIZ-AS1	-0.333513	0.0457138						ZNRF1	-0.431311	0.00562038										DGKE	-0.873531
																				AL391056.1	-0.842149	0.00868742						DNASE1	-0.333488	0.0119044						NEU3	-0.43149	0.0371719										NEK4	-0.874824
																				COL5A1	-0.843156	0.00962363						HIBCH	-0.333147	0.00713198						AP002387.2	-0.432169	0.000332672										MTERF2	-0.875808
																				CASTOR2	-0.846667	0.0110624						NRDE2	-0.33253	0.0112147						TSPAN3	-0.432491	0.0483655										TP53INP1	-0.876224
																				OSBP2	-0.854957	0.00268529						ZFP30	-0.331604	0.0114322						AC098829.1	-0.432601	0.00140353										RABEP2	-0.879115
																				LINC00641	-0.85762	0.0361351						CERK	-0.330495	0.0300013						HELQ	-0.433921	0.036983										STN1	-0.879742
																				DYNC2H1	-0.86015	0.00370196						STRIP1	-0.330412	0.0463728						KLHDC4	-0.434492	0.0109436										ABHD14B	-0.880546
																				ZNF831	-0.864738	0.000936895						ZDHHC7	-0.330406	0.0191872						AC021851.1	-0.434632	0.0340024										AC005695.2	-0.881433
																				LINC01414	-0.865505	0.049555						LRRC8D	-0.326749	0.0492115						UBE4A	-0.435541	0.000332672										CLDND1	-0.881937
																				AL139274.2	-0.878069	0.0422208						AC019130.1	-0.326434	0.0487723						HACL1	-0.435664	0.004763										ZNF250	-0.882863
																				FOXP3	-0.880677	0.0131849						AC022217.3	-0.325492	0.0370742						AL365295.1	-0.436015	0.0146995										GGCX	-0.88853
																				THAP8	-0.887448	0.0109007						PRMT7	-0.324858	0.0206749						AC093010.2	-0.437871	0.0300993										HARS2	-0.892473
																				FBXO41	-0.892165	0.00217939						CTDSP2	-0.323799	0.0256586						TMEM245	-0.438402	0.00673738										B4GALT3	-0.893
																				HLA-DQB1	-0.904787	0.0319243						TOB1	-0.323716	0.0346772						TRPC1	-0.439324	0.000748813										B3GALNT2	-0.893351
																				ZDHHC8	-0.905575	0.000853181						ARHGAP12	-0.320457	0.0272824						VPS39	-0.44076	0.00126358										HILPDA	-0.897108
																				MBOAT4	-0.906837	0.0208041						PPAT	-0.317626	0.0382592						ANKRD16	-0.440988	0.0499626										TECPR1	-0.90451
																				TOX	-0.912967	0.00509095						SCAMP1	-0.317468	0.00134882						DYNC1LI2	-0.441938	0.00192451										AC010642.2	-0.909038
																				IKZF2	-0.913294	0.0236985						DDX52	-0.317317	0.00411613						ZC3H12D	-0.444748	0.00071847										RFC2	-0.910478
																				ALDH3A2	-0.913983	0.00244151						LRPPRC	-0.316189	0.0333756						NUP35	-0.444919	0.0308627										CEP70	-0.910579
																				HMGCS1	-0.914539	0.00245632						NGDN	-0.31566	0.04611						LAPTM4B	-0.445861	0.0485938										CLK3	-0.912262
																				MIR181A2HG	-0.917086	0.0408556						SNHG9	-0.314899	0.00867891						OGFOD1	-0.445926	0.0146601										NOA1	-0.914251
																				HIST3H2BB	-0.91728	0.00492149						ZNF623	-0.314507	0.0234321						BCL6	-0.446181	0.030556										AC244131.2	-0.914508
																				MCAT	-0.918437	0.000923318						TECR	-0.31246	0.0010652						AC015923.1	-0.448195	0.00943313										RNF141	-0.917313
																				C2CD4B	-0.921871	0.0346056						BTRC	-0.310131	0.0234699						DISP1	-0.450371	0.0371719										FUCA2	-0.918805
																				AL049830.3	-0.923886	0.0152019						SNAPC3	-0.310015	0.0116716						KIF20B	-0.451183	0.0461662										SNX30	-0.919096
																				AC008875.2	-0.927051	0.038447						PTGER4	-0.30953	0.0258541						RBM34	-0.452033	0.0469759										CDC14B	-0.920698
																				TYMS	-0.92735	0.00528187						BCCIP	-0.30868	0.0234154						MAP4K1	-0.452067	0.0236622										GMFB	-0.921947
																				AC104850.2	-0.936197	0.0498272						BCKDHB	-0.308263	0.0107673						TRIQK	-0.452649	0.0273505										IRAK1BP1	-0.922224
																				RGS18	-0.937964	0.0369379						MGAT4A	-0.30759	0.00320933						CBWD5	-0.454238	0.00798061										ZNF736	-0.922516
																				RASGRP4	-0.939496	0.0159534						PCID2	-0.307204	0.00893269						HSPA4	-0.454986	0.000555601										CPEB2	-0.924188
																				SKAP2	-0.942949	0.00104583						PAM	-0.306406	0.00746983						FAM200B	-0.455367	0.023818										ABRAXAS1	-0.924735
																				CENPM	-0.94457	0.00104583						GLMN	-0.30612	0.0117309						TMC8	-0.455367	0.0048629										OTUD7B	-0.926343
																				GRID2IP	-0.952222	0.011881						CBR4	-0.306025	0.00320933						AC007406.5	-0.456926	0.0352954										RAD51-AS1	-0.932796
																				CXCR5	-0.954061	0.0281914						PACS1	-0.30589	0.0209454						CEP44	-0.457826	0.0251919										ARRDC3-AS1	-0.934037
																				CASR	-0.954132	0.036284						VPS39	-0.305215	0.0282975						PCBP1-AS1	-0.458062	0.0105098										ZNF540	-0.935204
																				NINJ2	-0.95556	0.0389575						PPP2R5C	-0.305069	0.00777258						OMG	-0.458211	0.0184976										TRMT2B	-0.935482
																				HIST1H2BK	-0.962772	0.00217939						TFB1M	-0.304725	0.045644						PBX2	-0.459773	0.00186419										DRG2	-0.936715
																				CYP3A7	-0.972404	0.0449045						ZFP14	-0.304491	0.0119386						ZNF552	-0.460065	0.00837675										MCEE	-0.936985
																				AP005329.3	-0.976063	0.0140189						PPP1R21	-0.301625	0.0164293						CD27	-0.460543	0.00757162										OGDH	-0.938433
																				AP003774.2	-0.976158	0.00305788						RB1	-0.301368	0.0481924						FNBP1L	-0.461658	0.00766486										AC022137.4	-0.93875
																				C1orf21	-0.979992	0.017087						ZCCHC17	-0.299776	0.0109291						CTBP1-DT	-0.461828	0.00366642										PAIP2B	-0.94087
																				CTLA4	-0.983133	0.0167735						FTX	-0.299607	0.00744154						SCRG1	-0.462313	0.0256535										UNKL	-0.941915
																				CPNE2	-0.990079	0.0420732						ZNF274	-0.298522	0.0344001						RBM14	-0.462376	0.00071847										ACTR8	-0.941935
																				RPL34-AS1	-0.992391	0.0243102						PREX1	-0.297895	0.0211741						TADA1	-0.463359	0.0107004										PCGF3	-0.94658
																				NPL	-0.994045	0.00288865						HAX1	-0.297467	0.0427485						TFIP11	-0.465346	0.0106412										GNS	-0.94682
																				AC010883.1	-0.999716	0.00114018						AC018362.1	-0.297082	0.0325912						ZCCHC3	-0.4658	0.00684435										GSR	-0.947233
																				ARMC9	-1.01943	0.0346056						RANBP2	-0.296663	0.0142731						TM2D3	-0.46757	0.0218453										HS3ST3B1	-0.952079
																				FCSK	-1.02704	0.0048518						N4BP2L2	-0.296359	0.00906452						ZADH2	-0.469573	0.0078082										MAP4K3-DT	-0.957397
																				ASTN2-AS1	-1.03774	0.00700178						EIF2S3	-0.295634	0.0110099						ADA2	-0.470429	0.0118495										RBKS	-0.958184
																				RNF144B	-1.04088	0.00432526						PIK3CB	-0.294013	0.00289841						ALDOA	-0.470781	0.017779										FAM53B	-0.96421
																				PDCD1	-1.05486	0.012637						RPS6KA3	-0.293036	0.0182428						MIR762HG	-0.471229	0.00397255										AK9	-0.965878
																				ZNF763	-1.09134	0.00567707						RPS9	-0.291741	0.0463342						ITPKB-AS1	-0.472048	0.0287658										UFL1-AS1	-0.966759
																				MIR181A1HG	-1.09283	0.00221548						P4HA1	-0.29096	0.0401117						MOAP1	-0.472922	0.00126358										TAZ	-0.967952
																				AL022724.3	-1.09405	0.00598553						TMC6	-0.28996	0.0236231						ANGPTL1	-0.474455	0.00379445										RRBP1	-0.972006
																				AL353135.2	-1.11392	0.00415067						RCOR3	-0.289659	0.0164747						WNT5B	-0.475975	0.00401182										TLE3	-0.979285
																				TOGARAM2	-1.11757	0.0269075						NPC1	-0.289611	0.0482597						SAV1	-0.47637	0.0316343										ZNF335	-0.980829
																				AC005520.2	-1.13456	0.0266964						LENG8	-0.288323	0.0192588						FCMR	-0.476892	0.00201633										TTC3-AS1	-0.980858
																				CD70	-1.13552	0.00104583						RANBP9	-0.288089	0.00818548						DPYSL2	-0.476989	0.00368366										NOTCH1	-0.982076
																				AL096794.1	-1.13995	0.0177315						POM121	-0.287919	0.0150249						ING4	-0.477452	0.0061818										MMGT1	-0.983025
																				DTHD1	-1.14072	0.017087						PNISR	-0.286239	0.00582859						ADPGK	-0.479924	0.00527114										CPSF3	-0.985248
																				AC021054.1	-1.148	0.0120401						RASSF3	-0.286091	0.0128251						KIAA1324	-0.480543	0.00185138										AGA	-0.987189
																				CERNA1	-1.17182	0.016606						C9orf72	-0.285219	0.0219543						SLF1	-0.481265	0.026573										PDPR	-0.990343
																				ABCA1	-1.18431	0.00582229						COPS7B	-0.284655	0.0192895						IFT88	-0.481336	0.0416439										NEDD4	-0.991165
																				AC108159.1	-1.28506	0.0268997						WDR26	-0.283986	0.0274556						SLC26A2	-0.481643	0.0410546										SCARB2	-0.994492
																				AL359834.1	-1.30221	0.0423931						ARGLU1	-0.282909	0.00204469						MANEA-DT	-0.482569	0.0210908										THAP3	-0.995013
																				ASGR1	-1.31385	0.00379971						TGFBR2	-0.28285	0.0336847						FEZ1	-0.483907	0.0203532										BEX3	-1.00062
																				TMEM9B-AS1	-1.31835	0.000853181						SEPTIN9	-0.28155	0.0252898						CDC37L1	-0.48406	0.0214375										MHENCR	-1.00532
																				LMCD1-AS1	-1.34405	0.0286418						NOL8	-0.281511	0.0189951						COPS7A	-0.484127	0.0483076										DCP1B	-1.01246
																				AC246817.2	-1.3707	0.049111						CLASRP	-0.281365	0.0234154						ZNF346	-0.484401	0.0042621										FAR2	-1.0131
																				FREM3	-1.41354	0.00370196						PPP3CC	-0.281252	0.00397698						CBLB	-0.484917	0.0224086										TRG-AS1	-1.02144
																				C1orf141	-1.44143	0.0447175						AGTPBP1	-0.280548	0.0482597						EEF1AKNMT	-0.485118	0.036983										ZFYVE27	-1.03148
																				FLVCR2	-1.44208	0.00217939						CD6	-0.280547	0.000729479						ZNF66	-0.487732	0.0368794										ARG2	-1.03262
																				LINC02416	-1.44444	0.0160596						DDX6	-0.280349	0.00738507						PXYLP1	-0.488968	0.0327366										MAN1A1	-1.03323
																				CADM2	-1.53577	0.013954						CPSF7	-0.279206	0.0150524						TCP11L2	-0.489287	0.0117412										DHRS1	-1.04574
																				TEX9	-1.65051	0.00524941						ZNF565	-0.27826	0.0408936						PDK1	-0.490256	0.00373229										AC015871.1	-1.05186
																				C2CD4A	-1.68279	0.0309076						ARFGEF2	-0.278219	0.028652						AC073896.2	-0.490788	0.00666018										STMN3	-1.05965
																				ANKS1B	-1.82434	0.00350819						GPD2	-0.27579	0.0487429						PAM	-0.493174	0.00130806										NFIA	-1.0641
																				SPANXA2-OT1	-1.89638	0.0122479						GPI	-0.275188	0.0484099						ZNF737	-0.493308	0.0477158										OSER1-DT	-1.06733
																				AC119673.2	-2.4984	0.00220167						ZMYM2	-0.275066	0.00289841						ETAA1	-0.49336	0.00739585										DIP2C	-1.06916
																				IL17A	-2.84124	0.000876116						CCDC130	-0.274941	0.0206749						POLE4	-0.494784	0.00766486										RNF215	-1.07301
																												ZNHIT3	-0.274938	0.0191923						C10orf88	-0.495134	0.00463844										ZDHHC21	-1.08867
																												WBP4	-0.274927	0.0302218						HACE1	-0.496159	0.0158615										CP	-1.09265
																												MPHOSPH8	-0.273274	0.0126624						ZNF571	-0.49626	0.00757162										SRGAP2	-1.10068
																												B4GALT1	-0.273057	0.0483976						FAM160A1	-0.496969	0.00233694										ZNF552	-1.12195
																												AMD1	-0.272445	0.0336847						GNB5	-0.497304	0.00565002										TSC22D3	-1.1277
																												ARL15	-0.27192	0.00397698						CRTC1	-0.497518	0.00910118										ADA2	-1.13287
																												ELF2	-0.27125	0.00363603						MCOLN2	-0.497524	0.0300993										SOX2-OT	-1.14243
																												ZEB1	-0.269422	0.000400491						RAD1	-0.499273	0.00401182										GALNT2	-1.17396
																												RCOR1	-0.269215	0.0381693						F2R	-0.499716	0.0143191										DNAJC14	-1.174
																												NAPA	-0.269085	0.0167854						CHST12	-0.500804	0.032173										TJAP1	-1.17632
																												CUL4B	-0.268655	0.0433918						ZNF736	-0.503042	0.0283957										AP003086.1	-1.18114
																												TTC21B	-0.267667	0.0192895						AHCY	-0.503599	0.00315988										AC004889.1	-1.18532
																												FBXL5	-0.267504	0.011443						Z84485.1	-0.50432	0.0235695										PPP2R3A	-1.19177
																												TUT4	-0.267188	0.00902451						GSPT2	-0.50435	0.00438286										EPHA4	-1.20348
																												EHD1	-0.267108	0.0393066						CC2D2A	-0.504801	0.0337279										PEX6	-1.20508
																												IMMP2L	-0.265712	0.0168452						GET1	-0.505674	0.0193034										DNAJC17	-1.20699
																												HMGN4	-0.265328	0.0280524						C1orf50	-0.50733	0.0462709										MIS18A	-1.21189
																												CLPP	-0.264955	0.00964504						NDUFAF1	-0.508959	0.00527114										SMIM14	-1.21717
																												CRYBG3	-0.264919	0.0293281						KIAA0586	-0.509192	0.00750235										SLC25A13	-1.21737
																												ARHGAP35	-0.264741	0.0122256						C16orf87	-0.510137	0.012027										CEP128	-1.21935
																												DTWD1	-0.263902	0.0457138						FAM193B	-0.512134	0.00276844										SLC41A2	-1.22584
																												MON2	-0.263445	0.0225297						ADORA2A	-0.512542	0.019038										CBR4	-1.22855
																												MTG1	-0.263212	0.0182809						SETD9	-0.513008	0.00910118										FXYD7	-1.23106
																												ZNF326	-0.261781	0.0478042						MPZL3	-0.513333	0.0368718										PPP3CB-AS1	-1.25406
																												RBM26	-0.261216	0.0177579						AC006369.1	-0.515049	0.0087318										AC008555.4	-1.25535
																												KIF20B	-0.260957	0.022243						AC005726.1	-0.515882	0.00402302										MXD4	-1.26583
																												PCF11	-0.260908	0.0441296						PELI1	-0.517093	0.00386772										ABCB8	-1.26935
																												ERP44	-0.260501	0.0102285						AC243960.1	-0.517687	0.00128844										ZADH2	-1.27844
																												ARMC8	-0.260289	0.0378888						AC009403.1	-0.518037	0.0270968										MGME1	-1.27975
																												PIGF	-0.259465	0.0273913						CDC23	-0.518727	0.00399673										TRMT1L	-1.28275
																												PTS	-0.258757	0.0414568						ANAPC4	-0.520948	0.0131744										TG	-1.29782
																												LCMT1	-0.257803	0.035344						ZNF790	-0.521963	0.0347762										STX17-AS1	-1.30141
																												SCAMP3	-0.257638	0.0463728						VPS33B	-0.523996	0.00637857										AC244502.1	-1.31062
																												RABGEF1	-0.25707	0.0105716						MRPS18A	-0.524093	0.0362923										DPYSL2	-1.31228
																												LONP2	-0.25686	0.0116576						WDR73	-0.525327	0.000332672										DAB1	-1.33719
																												CUTC	-0.256047	0.0377457						MLYCD	-0.526901	0.036983										TENM1	-1.355
																												MBTD1	-0.25418	0.0352082						ZNF831	-0.527247	0.00444498										AC020911.2	-1.36657
																												DDX50	-0.254004	0.0136968						DPY19L1	-0.527518	0.00128844										ZNF714	-1.37246
																												ZCCHC8	-0.253316	0.0497419						ZFYVE1	-0.528318	0.0421884										AOAH	-1.37921
																												FDX1	-0.252803	0.0463342						TSC1	-0.528609	0.00627872										AL450992.2	-1.38154
																												HECA	-0.251784	0.0306572						PNPLA6	-0.529891	0.00397255										GALK1	-1.3867
																												UBE2M	-0.251593	0.0211293						BTG2	-0.529908	0.0129277										THEM4	-1.38954
																												PHF12	-0.251327	0.029749						LAX1	-0.530261	0.017779										AREG	-1.39874
																												BTN3A2	-0.24908	0.0219206						RAB11FIP5	-0.530996	0.0428022										AC009093.2	-1.40509
																												EPB41	-0.24777	0.00449514						DHFR	-0.532518	0.00662147										TGFBR3	-1.42458
																												MTMR3	-0.247625	0.0104878						ZNF749	-0.533165	0.00788188										BTBD8	-1.4854
																												BTG1	-0.246812	0.0154965						CDC7	-0.533201	0.0329768										SNHG19	-1.51758
																												ARID1B	-0.246344	0.0463342						MPP7	-0.535233	0.00185682										TSEN34	-1.54035
																												HIVEP2	-0.245653	0.00505798						ADNP-AS1	-0.536877	0.0447466										SLX4IP	-1.5535
																												KLHL20	-0.245076	0.0324539						IPMK	-0.537403	0.00195516										EIF1B-AS1	-1.59586
																												SGMS1	-0.244619	0.0181111						NAA30	-0.540394	0.0123592										C4orf47	-1.63657
																												TMC8	-0.244592	0.0094317						STK19	-0.542247	0.00126358										MYO1F	-1.64102
																												AAK1	-0.244027	0.00266759						EXD3	-0.542604	0.0184884										ALAD	-1.67122
																												EVI2A	-0.240765	0.00242295						MTA2	-0.543545	0.0139246										CCL5	-1.67252
																												ARMC1	-0.24005	0.0259851						DLEU2	-0.544121	0.0130629										SLC25A4	-1.72182
																												SASS6	-0.239748	0.0362245						HCCS	-0.544361	0.0269851										WAKMAR2	-1.72503
																												XKR6	-0.238589	0.0285881						C2CD4D-AS1	-0.544501	0.0156798										AL391839.1	-1.76176
																												HSPD1	-0.237574	0.0483581						FAM184A	-0.545611	0.00373673										FBXL16	-1.81958
																												NDUFAF6	-0.237304	0.0236231						TAF5	-0.545702	0.00386772										SKAP2	-1.8425
																												ZNF292	-0.237237	0.0150922						ZNF468	-0.545915	0.00402302										CD84	-2.0826
																												MBP	-0.235578	0.00459505						TRIB2	-0.547393	0.0015015										SNED1	-2.17191
																												RSL24D1	-0.232152	0.037366						CTLA4	-0.548447	0.00402302										IKZF2	-2.46411
																												TTC3	-0.231525	0.00706915						CPLANE1	-0.549249	0.0329768										AL450352.1	-2.49323
																												OTUD6B-AS1	-0.229914	0.00860574						KLRB1	-0.550394	0.0302542										AC090125.1	-2.66702
																												NUP210	-0.229897	0.00815675						TBC1D7	-0.551109	0.0042025										PDE7B	-2.97623
																												RNF10	-0.229792	0.0164293						ARID3A	-0.551295	0.0201009
																												GDI1	-0.228918	0.0385972						GNPAT	-0.554383	0.0292038
																												CCNL2	-0.227487	0.0455215						MBOAT4	-0.55587	0.0375764
																												CEBPZOS	-0.227315	0.0150922						SLC41A1	-0.55724	0.0048629
																												UBE2E1	-0.226879	0.0261594						GPI	-0.558031	0.000595182
																												UBAC2	-0.226458	0.0262669						INTS6-AS1	-0.558891	0.0218562
																												TSPYL1	-0.226369	0.0377457						ITGA5	-0.561318	0.001521
																												OTUD4	-0.225796	0.0129464						AC012020.1	-0.562829	0.00393891
																												ALKBH7	-0.225292	0.0326185						TSHZ2	-0.565246	0.000114232
																												MRPL36	-0.224975	0.0128746						GTDC1	-0.568091	0.000195107
																												PTMA	-0.224421	0.0117196						TTC39C-AS1	-0.568458	0.0156798
																												CSNK2A1	-0.223226	0.0394559						ANAPC7	-0.569666	0.0210451
																												KIAA1958	-0.222691	0.0429795						TK2	-0.57329	0.0233983
																												CASP6	-0.221631	0.0321108						SIRT6	-0.573941	0.0354853
																												WNK1	-0.221195	0.0192895						TAGAP	-0.576296	0.0110438
																												UBE4A	-0.220824	0.0488745						WDR5B	-0.577761	0.0175233
																												EAPP	-0.220811	0.0429342						UBXN11	-0.577816	0.00242421
																												PAIP1	-0.22045	0.0391628						TBP	-0.578366	0.00530231
																												ATM	-0.220295	0.0119733						KBTBD7	-0.581517	0.0110024
																												PMPCB	-0.22014	0.0290218						MCOLN1	-0.583558	0.0416439
																												SNRK	-0.220103	0.0229303						HPSE	-0.584495	0.0337279
																												IFITM2	-0.219744	0.0186856						RPS6KA4	-0.585446	0.0101611
																												AC010894.3	-0.218205	0.0410709						GREB1L	-0.586256	0.00607943
																												U2SURP	-0.21753	0.0459908						ZNF438	-0.589443	0.0153229
																												FBXO32	-0.216161	0.0308459						RBFA	-0.590058	0.0460699
																												ANKMY1	-0.215712	0.0262783						SP2	-0.592067	0.0105098
																												PAXBP1	-0.215331	0.0293281						NOMO2	-0.593635	0.0496375
																												SPG11	-0.215155	0.0126624						AC104170.1	-0.594083	0.00518326
																												USP48	-0.212872	0.0348575						AKIP1	-0.594312	0.00145595
																												EID1	-0.212662	0.0475098						CCNE2	-0.595803	0.0093626
																												ZNF638	-0.211648	0.00744154						MOSPD3	-0.597501	0.0192623
																												PAPOLA	-0.211645	0.00687053						SNHG19	-0.597546	0.00809432
																												SMCHD1	-0.211404	0.0354057						BRCA2	-0.601227	0.00374019
																												CACUL1	-0.211033	0.0182428						ERVMER61-1	-0.603203	0.033249
																												RPS4X	-0.210605	0.0139596						NBR2	-0.606658	0.0279761
																												CLEC2D	-0.210598	0.00837677						CHPT1	-0.607128	0.0075381
																												KIAA0355	-0.209473	0.0336354						CA5B	-0.609062	0.00788501
																												CAND1	-0.208932	0.0377457						ST8SIA1	-0.609672	0.0264872
																												CDR2	-0.204869	0.0455036						URGCP	-0.611683	0.00650064
																												PTTG1IP	-0.204532	0.0142071						AC012085.2	-0.611828	0.0117599
																												STRN	-0.202505	0.00744831						DCST2	-0.612237	0.00602998
																												FOXO1	-0.202317	0.0160542						AC009318.1	-0.615939	0.0388363
																												MIS18BP1	-0.202312	0.0208802						AC015971.1	-0.616444	0.0157613
																												ZC3H15	-0.200873	0.0249501						HIST3H2A	-0.620086	0.0386389
																												MYO9A	-0.200131	0.0360013						CARF	-0.621458	0.0498137
																												SPOCK2	-0.199208	0.0387077						ZDBF2	-0.621532	0.0107004
																												LYPLAL1	-0.197844	0.0301006						SESN3	-0.624554	0.0446607
																												NFATC2IP	-0.196745	0.0486154						SLC16A4	-0.62539	0.0472586
																												PTPN2	-0.194566	0.0119733						PCED1A	-0.626329	0.0163541
																												BOD1L1	-0.187444	0.0236231						NCF1	-0.626585	0.0386554
																												TTC1	-0.184084	0.0415585						AL359220.1	-0.629088	0.000364952
																												PIP5K1A	-0.183951	0.0166824						FAM50B	-0.629352	0.0184884
																												PHF14	-0.183494	0.0300345						KDM3A	-0.62986	0.00071847
																												CUTA	-0.182469	0.0119386						RGS2	-0.631687	0.00071847
																												SLTM	-0.182149	0.0177833						MED22	-0.634984	0.0126962
																												JUND	-0.179125	0.0172946						D2HGDH	-0.635465	0.00389013
																												TSPAN5	-0.176843	0.0310073						AAR2	-0.640144	0.00368366
																												ZNF131	-0.174977	0.035344						AP000926.2	-0.644332	0.00223362
																												ZNF480	-0.172874	0.0383255						AC092338.3	-0.647094	0.00386772
																												EPC1	-0.171657	0.0174338						PAQR3	-0.647292	0.000612517
																												RPS3	-0.171052	0.00906516						MPHOSPH6	-0.649807	0.000332672
																												LGALS3	-0.168471	0.04611						AGAP5	-0.652427	0.018261
																												TNRC6B	-0.165624	0.0123196						FAM174B	-0.653048	0.0024205
																												CFDP1	-0.164498	0.035735						SNHG30	-0.653425	0.000233719
																												CREBBP	-0.164055	0.045034						PITPNA-AS1	-0.65782	0.0315056
																												BTBD9	-0.160791	0.0406693						STARD4-AS1	-0.659044	0.0107004
																												JAK1	-0.160153	0.0167216						ID3	-0.662701	0.00193677
																												KDM7A	-0.159052	0.0431458						RNFT1	-0.668044	0.00897981
																												TTC33	-0.158515	0.0168003						SEC14L2	-0.668242	0.0366119
																												RPL3	-0.157854	0.0478042						ARMC7	-0.673577	0.0195289
																												GTF2I	-0.155567	0.0429795						BAP1	-0.675613	0.00731317
																												KMT2E	-0.155201	0.0128746						AGPAT5	-0.677588	3.80228e-05
																												PTPRC	-0.154058	0.0354728						HHAT	-0.67919	0.0074639
																												CDK19	-0.147522	0.0325573						AC010883.3	-0.68125	0.00774618
																												SNU13	-0.145763	0.0164293						AC011379.2	-0.681442	0.014205
																												DDX39B	-0.132864	0.0498644						AC008269.1	-0.683165	0.0060137
																																				AL031846.2	-0.684055	0.00195607
																																				SASS6	-0.684528	0.00399673
																																				ZW10	-0.684765	0.0373797
																																				TMEM143	-0.691713	0.00126358
																																				AP001160.1	-0.691762	0.00197278
																																				TMEM19	-0.69239	0.00798061
																																				FLCN	-0.693294	0.0121908
																																				ALAD	-0.693422	0.000785908
																																				LINC01089	-0.693805	0.000338227
																																				ZNF182	-0.694528	0.0348234
																																				WDR3	-0.701935	0.000188315
																																				TMEM42	-0.702214	0.0266427
																																				HDAC9	-0.709392	0.0342584
																																				AC006378.1	-0.711024	0.00183289
																																				SRSF12	-0.711617	0.0264058
																																				ERMARD	-0.713587	0.0439349
																																				AC008443.5	-0.716638	0.0065349
																																				AC106791.1	-0.718232	0.0390414
																																				KLC4	-0.721158	0.0218453
																																				ZRANB2-AS1	-0.723743	0.00339438
																																				ATP1A1-AS1	-0.727168	0.00361892
																																				AC008115.3	-0.728952	0.0123592
																																				NR1D1	-0.730562	0.00421411
																																				AC007533.1	-0.73404	0.00393516
																																				GTF3C2	-0.739441	0.0301591
																																				COQ10A	-0.742699	0.0235837
																																				AL109930.1	-0.744944	0.0096814
																																				CD70	-0.745965	0.0300993
																																				AC005332.4	-0.746391	0.0010017
																																				FAM110A	-0.746705	0.0239637
																																				ARHGEF26	-0.748151	0.00132044
																																				MAP3K2-DT	-0.751458	0.00126358
																																				AL512658.2	-0.751571	0.0210634
																																				HEATR3	-0.75378	0.00071847
																																				ACAD9	-0.753875	0.0061818
																																				ZNF234	-0.753972	0.00172466
																																				WAKMAR2	-0.755882	0.0232661
																																				PRKAB2	-0.756563	0.0371719
																																				ITPRIPL1	-0.759376	0.0435087
																																				C1orf109	-0.77197	0.0075381
																																				AC010168.1	-0.774031	0.00332002
																																				TFAP4	-0.774219	0.00663606
																																				CNTD1	-0.774868	0.000332672
																																				JAML	-0.775603	0.00137508
																																				AC107214.1	-0.778841	0.036983
																																				C1orf216	-0.786771	0.0470724
																																				AC093673.1	-0.787289	0.000332672
																																				ATP13A4	-0.788268	0.013487
																																				C6orf136	-0.788895	0.0222212
																																				KIAA1257	-0.789394	0.00360835
																																				BCDIN3D	-0.793196	0.0015015
																																				TRIM52-AS1	-0.793376	0.0207032
																																				AC012184.4	-0.794654	0.00342649
																																				ACTR5	-0.79685	0.00139417
																																				MIAT	-0.797457	0.0456985
																																				KIAA0753	-0.802957	0.000515281
																																				C12orf60	-0.803959	0.0299452
																																				SERPINI1	-0.804704	0.036703
																																				ZNF333	-0.806317	0.0261612
																																				RORC	-0.807649	0.00540161
																																				DNAJB4	-0.808332	0.0116987
																																				GBA2	-0.811286	0.00751435
																																				RNF144B	-0.817857	0.0155406
																																				STX11	-0.818599	0.00350902
																																				AC013264.1	-0.826203	0.0042621
																																				DLG2	-0.829731	0.0160046
																																				PLD6	-0.834285	0.0492946
																																				TIGIT	-0.841801	0.00402302
																																				AL161430.1	-0.847168	0.0453596
																																				B3GNT4	-0.850716	0.0498137
																																				AC036103.1	-0.850967	0.00732917
																																				SHMT2	-0.8624	0.00086462
																																				FP671120.4	-0.863646	0.031941
																																				AC006160.1	-0.866893	0.00290835
																																				TUBG2	-0.867796	0.00905948
																																				EBLN2	-0.868633	0.00136044
																																				AC105339.3	-0.907425	0.00604028
																																				PLEKHG3	-0.911768	0.00651316
																																				IFT172	-0.939705	0.00309978
																																				QSOX2	-0.945325	0.00366642
																																				ERLIN2	-0.948363	0.00399308
																																				WDR91	-0.952255	0.00386772
																																				KCNA2	-0.954976	0.0191243
																																				AMIGO2	-0.959571	0.000431452
																																				SNAI3-AS1	-0.971029	0.0116473
																																				KCNK12	-0.973188	0.00120777
																																				IFITM3	-0.976661	0.0156798
																																				AL049779.4	-0.98393	0.00071847
																																				AC092650.1	-0.987046	0.036983
																																				DCBLD1	-1.00332	0.004763
																																				F5	-1.00375	0.0451163
																																				GALNT3	-1.01081	0.0336293
																																				ZSCAN16	-1.01905	0.00370096
																																				SNHG21	-1.0236	0.0235074
																																				PEX5	-1.0463	0.0367223
																																				IGFBP4	-1.05891	0.00326897
																																				AL157938.3	-1.07307	0.000134935
																																				AC011997.2	-1.07659	0.045247
																																				LRRC42	-1.07935	0.000515101
																																				LMNB1	-1.08036	0.00627872
																																				AP003717.4	-1.08222	0.0262676
																																				INAFM2	-1.08782	0.00758651
																																				AC008549.2	-1.08924	0.00569801
																																				ST6GALNAC1	-1.09645	0.0292923
																																				AP002360.1	-1.09793	0.000332672
																																				LINC01772	-1.10643	0.0299385
																																				NCAPH	-1.10856	0.00126358
																																				ZNF263	-1.11445	0.0210781
																																				EIF2AK3-DT	-1.1148	0.0134499
																																				TMEM9B-AS1	-1.11616	0.0011323
																																				AC025178.1	-1.12712	0.000188315
																																				DUS4L	-1.1288	0.000332672
																																				AC119673.2	-1.13819	0.000595821
																																				NPIPA1	-1.16017	0.0145061
																																				TMCO6	-1.16661	0.00378267
																																				AC093690.1	-1.17678	0.0238912
																																				SLC35G1	-1.18458	0.0164729
																																				AC105206.2	-1.21021	0.00286469
																																				PPP1R13L	-1.25314	0.000711928
																																				AFF3	-1.26974	0.036703
																																				BCL2L2	-1.27354	0.00208935
																																				AC090517.5	-1.2921	0.0238698
																																				DUSP4	-1.30607	0.0119966
																																				RTKN2	-1.31863	0.0177688
																																				POLE2	-1.33524	0.000996358
																																				AC244502.1	-1.34562	0.00898139
																																				CALD1	-1.35157	0.0088429
																																				AC004585.1	-1.41463	0.00788188
																																				SLC4A10	-1.41683	0.000128617
																																				FBXO16	-1.41799	0.0465257
																																				AC107223.1	-1.44046	0.0318897
																																				AP002852.1	-1.44468	0.0122995
																																				AL391097.3	-1.49454	0.00229849
																																				EGR1	-1.51155	0.0461662
																																				AP003774.2	-1.8823	0.0116473
																																				AL450352.1	-1.99708	0.000622123
																																				C1QTNF7	-2.08459	0.0061818
																																				NUGGC	-2.1042	0.00510457
																																				XIST	-6.30694	0.00233694
[truncated: 1 more columns]
