# Supplementary material for: Antigen-specific TH17 cells offset the age-related decline in durable T cell immunity
Source: Sci Adv. 2026 Feb 6;12(6):eaea7131. doi: 10.1126/sciadv.aea7131 (PMC12880537; doi:10.1126/sciadv.aea7131)
Supplement: Supplementary file 2 — Tables S3 to S8 [file sciadv.aea7131_tables_s3_to_s8.zip › aea7131_table_s8.xlsx]

## Sheet: Sheet1
Table S8: Gene sets for enrichment analyses
IFN⍺ & IFN𝛄 response (from MSigDB)	Adaptiveness (Gutierrez-Arcelus et al.)	Innateness (Gutierrez-Arcelus et al.)	Exhaustion signature_x000B_ (vs. Effector, GSE9650)	Exhaustion signature _x000B_(vs. Memory, GSE41867)	Cellular senescence _x000B_(Reactome)	Cellular senescence_x000B_(SenMayo)	Th1	Th2	Th17	Treg	Tfh	Cytotoxicity
ADAR	AAK1	A2M	ABCG1	ABCB11	ACD	ACVR1B	A2M	ACP5	A1BG	AC002331.1	ACTA2	A2M-AS1
APOL6	ABCB6	ABCA2	ACADVL	ACADSB	AGO1	ANG	A2MP1	ACVR2A	ACAP1	AC017002.1	ACTN1	ABCB10
ARID5B	ABCD2	ABCB1	ACSL1	ACOX1	AGO3	ANGPT1	ABI3	AFAP1	ACTN4	AC017002.2	AFF3	ABHD17A
ARL4A	ABHD14B	ABHD17A	ADAM7	ACTR8	AGO4	ANGPTL4	ADAMTS10	AK5	ADAM12	AC021188.4	AGMAT	ABHD17B
AUTS2	ABLIM1	ABI1	AFP	ADD1	ANAPC1	AREG	AEBP1	AKAP12	ADPRH	AC138517.1	AIM2	ABHD17C
B2M	ABRACL	ABI3	AGAP1	AGFG2	ANAPC10	AXL	ALOXE3	AKTIP	ALDOC	ACTA2	AKAP13	ABI3
BANK1	AC006129.2	AC005086.2	AHR	ALDOC	ANAPC11	BEX3	ANKRD36BP2	ALS2CL	ALOX5AP	ACTG2	ALDH5A1	AC004840.9
BATF2	AC016739.2	AC007347.1	ANXA3	ANXA5	ANAPC15	BMP2	APBA2	ANAPC2	AMPD2	ADPRH	ANKRD55	AC092580.4
BPGM	AC024560.3	AC007906.1	APP	APLP2	ANAPC16	BMP6	APOBEC3H	ANKRD18A	AMY2B	AHRR	ANKS1B	AC093673.5
BST2	AC090498.1	AC009495.2	ATP2A2	ARFGAP3	ANAPC2	C3	ARAP3	ANKRD55	ANKS1B	AKIP1	ARHGAP10	ACTN4
BTG1	AC092933.4	AC009977.1	ATP5MF	ARFIP2	ANAPC4	CCL1	ARHGAP26	AR	ANO9	ANKRD33B	ASAP1	ADAM8
C1R	AC093642.4	AC073072.1	AUH	ARMCX2	ANAPC5	CCL13	ATP10A	ARHGAP21	ANXA2	ANKS1B	ASB2	ADAP1
C1S	AC097713.4	AC073657.1	BET1	ATF6	ANAPC7	CCL16	ATP9A	ARHGAP32	AP1G2	ASF1B	ASCL2	ADRB2
CASP1	ACAT1	AC079907.1	PRXL2A	ATP8B2	ASF1A	CCL2	BPGM	ARHGEF4	ARFGAP1	ASPM	ATP6V1D	AGAP1
CASP3	ACP6	AC093616.4	KANSL2	BDP1	ATM	CCL20	C12orf33	ARID5B	ARHGAP31	ATP1A3	ATP9A	AGPAT4
CASP4	ACSL6	AC131263.1	HAPSTR1	BPGM	BMI1	CCL24	C17orf66	ARMCX4	ATG2A	ATP1B1	BATF	AGTRAP
CASP7	ACTN1	ACAA2	COPRS	MPC2	CABIN1	CCL26	C1orf177	ASAP3	B3GNT5	AURKA	BAZ2B	AKR1C3
CASP8	ADK	ACBD5	SLX9	FUOM	CBX2	CCL3	C1orf21	ASPH	B4GALT5	AURKB	BCAS4	ALKBH4
CCL2	ADPRM	ACLY	UQCC5	MYDGF	CBX4	CCL3L1	CCL4	ASPM	BAD	BASP1	BCAT1	ALYREF
CCL5	ADSL	ACOT4	AARD	C2orf50	CBX6	CCL4	CCL5	ASTL	BCAT2	BATF	BCL6	ANXA4
CCL7	ADTRP	ACSS1	SPOUT1	YAE1	CBX8	CCL5	CCNB1	ATP1A3	C10orf128	BFSP2	BIK	AOAH
CCRL2	AGMAT	ACTB	AOPEP	CA2	CCNA1	CCL7	CCR5	ATP6V0A1	C11orf49	BIRC5	BTLA	APEX2
CD274	AKTIP	ACTN4	CADM1	CABP4	CCNA2	CCL8	CD200	ATPAF1-AS1	C2orf76	BUB1	CARHSP1	APLP2
CD38	ALKBH7	ACTR1A	CANX	CACNG8	CCNE1	CD55	CD300A	ATXN7L1	C4orf32	BUB1B	CASP9	APMAP
CD40	ALS2CL	ACTR2	CARM1	CALU	CCNE2	CD9	CDC6	AXIN2	CAMTA1	C15orf53	CAV1	APOBEC3C
CD47	AMICA1	ADAM28	CCRL2	CAPN2	CDC16	CSF1	CDCA7L	BAI2	CAPG	CARD17	CBLB	APOBEC3D
CD69	ANAPC16	ADAM8	CD22	CASP3	CDC23	CSF2	CEBPB	BCAT1	CCNG2	CASC5	CCDC50	APOBEC3G
CD74	ANK3	ADAMTS1	CD244	CCDC141	CDC26	CSF2RB	CELA1	BLOC1S3	CCR6	CCNB2	CD200	APOBEC3H
CD86	ANKLE2	ADAP1	CELA1	CCDC88A	CDC27	CST4	CHI3L2	BUB1	CD109	CCR1	CD38	ARAP2
CDKN1A	ANKRD55	ADCY7	CELF4	CD2BP2	CDK2	CTNNB1	CMC1	C10orf12	CD58	CCR10	CD79A	ARHGAP10
CFB	ANO9	ADGRE5	CFH	CD48	CDK4	CTSB	COL6A2	C14orf132	CDC42BPB	CCR8	CDCA7	ARHGAP18
CFH	ANP32B	ADGRG1	CFHR2	CD81	CDK6	CXCL1	CST7	C16orf45	CDCA7	CCRL2	CDK5R1	ARHGAP25
CIITA	ANTXR2	ADGRG3	CHL1	CDC42SE2	CDKN1A	CXCL10	CTSW	C1orf95	CHN1	CD101	CDK6	ARHGAP26
CMKLR1	ANTXRL	ADGRG5	CKMT2	CDK2AP2	CDKN1B	CXCL12	CXCR3	C21orf56	CKS2	CD70	CDT1	ARL15
CMPK2	ANTXRLP1	ADHFE1	CLCA1	CFI	CDKN2A	CXCL16	DCBLD1	C3orf52	CLDND1	CD74	CEBPA	ASCL2
CNP	AP4S1	ADRB2	CLDN11	CGRRF1	CDKN2B	CXCL2	DFNB31	C6orf25	CLU	CD80	CHI3L2	ASL
CSF1	APBB1	ADRM1	COCH	CKAP4	CDKN2C	CXCL3	DHRS3	C9orf16	CORO1B	CDC20	CLINT1	ATG4D
CSF2RB	APEX1	ADSS	COL19A1	CLINT1	CDKN2D	CXCL8	DKK3	CACNA1I	CORO2A	CDC25A	COL6A3	ATMIN
CXCL10	APP	AE000661.50	CPA3	CLPTM1L	CEBPB	CXCR2	DOCK3	CADM1	CPNE7	CDC45	CORO1B	ATP2B4
CXCL11	APRT	AF131217.1	CPSF2	CMAS	CXCL8	DKK1	DTHD1	CASZ1	CRIP1	CDCA2	CPA5	AXIN1
CXCL9	AQP3	AGAP1	CRISP2	CPD	E2F1	EDN1	E2F3	CCDC124	CRIP2	CDCA5	CTLA4	B3GALT6
DDX58	ARHGAP15	AGPAT4	CSF1	CPNE3	E2F2	EGF	EDAR	CCDC141	CRY1	CDHR3	CTTN	B4GALT5
DDX60	ARHGEF11	AGTPBP1	CXCL13	CRADD	E2F2	EGFR	ENC1	CCND1	CTLA4	CDK14	CXCL13	BATF
DHX58	ASH1L	AGTRAP	CXCL14	CREB3L2	E2F3	EREG	ENG	CD200R1	CTSH	CDKN2A	CXCR4	BHLHE40
EIF2AK2	ATF7IP2	AHNAK	PBDC1	CREG1	EED	ESM1	ENPP4	CD5	CTTNBP2NL	CDT1	CXCR5	BZRAP1
EIF4E3	ATHL1	AKAP13	CYP2A6	CRIP1	EHMT1	ETS2	EOMES	CD79A	DECR2	CEND1	CXXC5	C11orf21
ELF1	ATIC	AKNA	CYP4V2	DCAF12	EHMT2	FAS	EPB41L3	CDHR3	DENND3	CENPA	DCUN1D3	C12orf75
EPSTI1	ATP1A1	AKR1C3	DDIT4	DCAF6	EHMT2	FGF1	EPS8	CDK2AP2	DGKA	CENPE	DDIT4	C1orf21
FAM125A	ATP5G2	AKR1C3	DFFA	DCUN1D4	EHMT2	FGF2	F2R	CDO1	DPM3	CENPF	DUSP2	C20orf24
FAM46A	ATP5H	AKT1	DOCK7	INTS6L	EHMT2	FGF7	FAM49A	CENPF	DSE	CENPM	DUSP6	C5orf56
FAS	ATP5L	AL132640.1	DPP7	DGKA	EHMT2	GDF15	FBP1	CERS6	DUS3L	CENPW	EGR2	C9orf142
FCGR1A	ATP5O	AL353898.1	DUSP6	DHDDS	EHMT2	GEM	FCRL6	CHERP	DUSP4	CEP128	ERMP1	CALHM2
FGL2	ATP6V0E2	AL645728.1	EFNB3	DKKL1	EP400	GMFG	FGF9	CHGB	DYNLL1	CEP55	F2R	CAMK2N1
FPR1	ATP6V1G1	AMZ2P2	EFS	DNASE2	ERF	HGF	FGFBP2	CHN2	DZIP3	CHRNA6	FAAH2	CAPNS1
FTSJD2	ATP8B2	ANKRD20A11P	EGR2	DNPEP	ETS1	HMGB1	FLT4	CHRNA6	EED	CHST7	FABP5	CARNS1
GBP2	AXIN2	ANKRD36BP1	EIF2AK2	DPY19L3	ETS2	ICAM1	GAB1	CHST2	ELK3	CIITA	FAM110A	CAV1
GBP4	B3GALNT1P1	ANXA2	ENPP2	DRAM2	EZH2	ICAM3	GBP4	CIRH1A	EMP3	CKAP2L	FAM134B	CCDC102A
GBP6	BACH2	ANXA4	EOMES	RIPPLY3	FOS	IGF1	GBP5	CIT	EPHB6	CLSPN	FAM160B1	CCDC112
GCH1	BANF1P1	ANXA6	EPCAM	DYRK3	FZR1	IGFBP1	GFI1	CLIP3	EVC2	COL9A2	FAM167A	CCDC92
GMPR	BBIP1	AOAH	ERCC5	ECHDC1	H1-0	IGFBP2	GNGT2	COL1A1	EZH2	CPNE2	FAM179A	CCL3
GPR18	BCAS2P2	APMAP	EVI5	ECI2	H1-1	IGFBP3	GNLY	COL9A2	FAM129A	CSF1	FAM43A	CCL4
GZMA	BCL11B	APOBEC3C	EXOSC8	EDEM1	H1-2	IGFBP4	GPR114	COTL1	FAM13A	CTD-2325P2.3	FAM46C	CCL5
HERC6	BCL2	APOBEC3F	F2RL1	EIF2AK3	H1-3	IGFBP5	GPR160	CPA5	FAM53B	CTLA4	FBLN7	CCND3
HIF1A	BEX2	APOBEC3G	RFLNB	EPCAM	H1-4	IGFBP6	GPR56	CPNE2	FAS	CTNNAL1	FBXO33	CCZ1B
HLA-A	BIRC3	APOBEC3H	FGF6	ERLEC1	H1-5	IGFBP7	GZMA	CSGALNACT1	FLNA	CTTNBP2NL	FEN1	CD151
HLA-B	BNIP3	APOBR	FHL1	ERP44	H2AB1	IL10	GZMB	CTNNBIP1	FNBP1L	DCP1B	FHL2	CD300A
HLA-C	BTF3	APOL1	FRK	ETHE1	H2AC14	IL13	GZMH	CTSL1	FOXP3	DEPDC1B	FKBP5	CD320
HLA-DMA	BTLA	APOL2	GABRR2	ETV5	H2AC20	IL15	GZMK	CUBN	FRG1	DEXI	FYN	CD58
HLA-DQA1	BZW2	APOL6	GATA2	PABIR1	H2AC4	IL18	GZMM	CYBRD1	FRY	DLGAP5	GADD45G	CD63
HLA-DRB1	C10orf10	ARAP2	GCSAM	MVB12A	H2AC6	IL1A	HAVCR1	CYP4F12	FURIN	DOCK6	GAPDH	CD81
HLA-G	C10orf35	AREG	GCM2	FBXO2	H2AC7	IL1B	HOPX	CYSLTR1	FUT7	DOK2	GFI1	CD8A
ICAM1	C11orf1	ARF1	GDAP1	FER	H2AC8	IL2	ID2	DBNDD1	GABBR1	DSCC1	GFOD1	CD8B
IDO1	C12orf57	ARF5	GDNF	FKBP11	H2AJ	IL32	IFI27	DCLRE1B	GADD45GIP1	DTL	GINS2	CDC16
IFI27	C12orf65	ARF6	GMCL1	GALNT2	H2AX	IL6	IFNG	DENND5A	GLUL	DUSP10	GK	CDC42EP3
IFI30	C12orf66	ARFGAP3	GNAO1	GKAP1	H2AZ2	IL6ST	IGF1R	DGCR10	GNA15	DUSP4	GLCCI1	CDCA4
IFI35	C18orf25	ARHGAP18	GPLD1	GNAQ	H2BC1	IL7	IL18RAP	DIP2B	GNB2	EEF1A2	GNG4	CDK2AP2
IFI44	C1QBP	ARHGAP25	GPM6B	GNPNAT1	H2BC10	INHA	IRF8	DIP2C	GNRH1	ENTPD1	GPR19	CEP78
IFI44L	C5orf45	ARHGAP26	ADGRG1	GRIN2A	H2BC11	IQGAP2	ITGAM	DMWD	GPR15	ETV7	GRAMD3	CERCAM
IFIH1	C6orf48	ARHGAP8	GSTM3	GSTT1	H2BC12	ITGA2	KCNQ5	DPF3	HDAC10	EVA1B	H1F0	CHST12
IFIT1	C7orf55	ARL4C	GSTO1	HADHB	H2BC12L	ITPKA	KIAA0182	DRG2	HK1	EXO1	HECW2	CISD3
IFIT2	C9orf72	ARL6IP1	GTF3C4	HEXIM2	H2BC13	JUN	KIAA1671	DRP2	HLF	F5	HES4	CLIC1
IFIT3	CA6	ARNTL	H19	HM13	H2BC14	KITLG	KLRG1	EBF1	HN1	FAIM2	HES6	CLIC3
IFITM1	CAMK4	ARPC2	HAO2	HMOX2	H2BC15	LCP1	KRT72	EDN1	HPGD	FAM124B	HIF1A	CMKLR1
IFITM2	CASP6	ARPC3	HINFP	HNRNPLL	H2BC17	MIF	KRT73	EGR2	HRH4	FAM129A	HIST1H2BD	CNNM3
IFITM3	CASS4	ARPC4	H1-4	ICA1	H2BC21	MMP1	LAG3	EGR3	IL1R1	FAM174B	ICA1	COL6A2
IFNAR2	CBR3	ARPC5L	H3C7	IDH2	H2BC26	MMP10	LAIR1	EMR1	IL2RA	FAM179A	ICOS	COLGALT2
IL10RA	CBWD1	ARRB1	HLA-DMA	IFT80	H2BC26	MMP12	LAMP3	EMR4P	ILK	FAM46C	ID3	CORO1C
IL15	CBWD5	ASL	HMGA2	IGF1R	H2BC3	MMP13	LGR6	EPHA1	IMP4	FANK1	IFNAR2	CPT1A
IL15RA	CBX3	ASNA1	HOXC6	IKZF3	H2BC4	MMP14	LOC100499405	EPHA4	INPP5F	FLVCR2	IGFBP4	CRIM1
IL18BP	CBX5	ATG3P1	HTRA2	IL10RB	H2BC5	MMP2	LOC100507050	FAAH2	ISG15	FOXP3	IKZF3	CRTAM
IL2RB	CCDC109B	ATL3	IFIH1	IL13RA1	H2BC6	MMP3	LOC100507421	FAM117B	ISYNA1	FUT7	IL21	CST3
IL4R	CCDC141	ATP1B3	IGF1R	IL18	H2BC7	MMP9	LOC144571	FAM13A-AS1	JAKMIP1	GEM	IL2RB	CST7
IL6	CCDC66	ATP2B4	IL1A	IL6R	H2BC8	NAP1L4	LOC256021	FAM169A	JAKMIP2	GFRA2	IL6R	CTB-58E17.1
IL7	CCR12P	ATP5C1	IMMT	INS	H2BC9	NRG1	LOC388152	FANCI	KATNAL1	GINS2	INPP1	CTB-91J4.1
IRF1	CCR4	ATP6AP1	INCA1	IRF4	H3-3A	PAPPA	LOC653075	FBLN5	KCNN4	GPR19	INSIG1	CTBP2
IRF2	CCR7	ATP6AP2	IRF6	ITFG1	H3-3B	PECAM1	LPAR3	FGFR1	KCNQ1OT1	GPR55	IRF4	CTDSP1
IRF4	CCT8	ATP6V0B	IRS1	JTB	H3-4	PGF	LRRC16B	FGFR2	KIFC2	GTSE1	ITM2A	CTSC
IRF5	CD200R1	ATP6V0D1	KCNAB1	KDELR1	H3-4	PIGF	LUZP1	FHIT	LENG8	HDAC9	JARID2	CTSD
IRF7	CD27	ATP6V1F	KCTD12	GARRE1	H3C1	PLAT	LYAR	FILIP1L	LGALS1	HIP1	KCNK5	CTSW
IRF8	CD28	ATP8A1	KIAA1217	KIFC2	H3C10	PLAU	MCTP2	FIS1	LGALS3	HIST1H2BH	KIAA0101	CX3CR1
IRF9	CD3D	ATP8B4	LCLAT1	KRTCAP2	H3C11	PLAUR	ME3	FKBP8	LINC00341	HIST1H2BL	KIAA1324	CYBA
ISG15	CD3G	ATP9A	LHCGR	LHPP	H3C12	PTBP1	MIR31HG	FLJ21408	LMF2	HIST1H3H	KIAA1671	CYC1
ISG20	CD4	AUP1	LIN9	LPCAT3	H3C13	PTGER2	MS4A1	FLJ45983	LMNA	HJURP	KIFC1	CYTH4
ISOC1	CD44	AUTS2	REXO5	MAGED1	H3C14	PTGES	MTUS1	FNIP2	LMO4	HLA-DMA	KPNA2	DIP2A
ITGB7	CD48	AVPI1	MAGEL2	MAN2A1	H3C15	RPS6KA5	NCALD	FXYD5	LPAR6	HLA-DMB	LAG3	DNAJC1
JAK2	CD5	AXIN1	MAP1S	MBTPS1	H3C2	SCAMP4	NKG7	GAB2	LRP12	HLA-DOA	LAT	DNAJC21
KLRK1	CD6	B2M	MAP2	MCCC2	H3C3	SELPLG	OAF	GALT	MAF	HLA-DPA1	LBH	DNASE2
LAMP3	CD82	B3GALT4	MCAM	MCFD2	H3C4	SEMA3F	OBSCN	GATA3	MAN1B1	HLA-DPB1	LGMN	DOCK5
LAP3	CDC14A	B3GAT1	MDN1	MEGF8	H3C6	SERPINB4	OR1F2P	GBGT1	MAP1S	HLA-DQA1	LHFPL2	DPY19L1
LATS2	CEP135	B3GNT7	METAP2	MGAT1	H3C7	SERPINE1	OR2L1P	GCET2	MAP3K4	HLA-DQA2	LIMS1	DTHD1
LCP2	CEP170	B4GALT1	MITF	MRPL57	H3C8	SERPINE2	PACSIN1	GCNT1	MAPK11	HLA-DQB1	LIMS2	DUS1L
LGALS3BP	CEP68	B4GALT5	MRPL48	MRPS14	H4C1	SPP1	PDE9A	GCNT4	MARS	HLA-DQB2	LRMP	DUSP22
LPAR6	CEP85L	BAK1	MRPS2	MTOR	H4C11	SPX	PDGFB	GIMAP2	MCF2L2	HLA-DRA	LRRC1	DYRK1A
LY6E	CFAP36	BCL2L1	MSX1	MYADM	H4C12	TIMP2	PDGFD	GLB1	MCRS1	HLA-DRB1	LTA	EBP
LYSMD2	CHMP7	BCR	MTRF1L	MYLK	H4C13	TNF	PLAC8	GMNN	METTL21A	HLA-DRB5	MAF	EFHD2
MARCH1	CHRM3	BHLHE40	MYO6	NARF	H4C14	TNFRSF10C	PLCB1	GOLGA7B	MIAT	HMOX1	MAGEH1	EIF4G3
METTL7B	CHURC1	BID	NAP1L2	NDFIP1	H4C15	TNFRSF11B	PLK1	GPX4	MICAL2	HOXB7	MAPK6	ELF4
MOV10	CISH	BIN2	NCAN	NDUFA1	H4C16	TNFRSF1A	PLSCR1	GRAPL	MIR22HG	HPGD	MAPKAPK3	ENC1
MT2A	CLN5	BNIP1	NDUFA13	NLRP6	H4C2	TNFRSF1B	PTCH1	HAPLN3	MLF1	IL10	MBOAT1	ENPP4
MTHFD2	CLNS1A	BPGM	NEFH	OAT	H4C3	TUBGCP2	PTGDR	HPGDS	MLLT4	IL12A	MCM2	EOMES
MVP	CLPP	BRD2	NEUROD1	OSBP	H4C4	VEGFA	PTPRM	HRH2	MOB2	IL1R2	MERTK	EPHX4
MX1	CLUAP1	BRD3	NFIB	P2RX4	H4C5	VEGFC	PZP	HTR2B	MOSPD2	IL2RB	MT1E	EPS8L1
MX2	CNIH1	BRPF1	NKIRAS1	PANK3	H4C6	VGF	RAB25	HVCN1	MRPL34	IL7	MTUS1	ERBB2
MYD88	CNKSR2	BSG	NKX2-2	PBK	H4C8	WNT16	RASGEF1A	ICOS	MRPL41	IRAK3	MYH10	ERMN
NAMPT	CNN2	BTG1P1	NOTCH4	PDIA4	H4C9	WNT2	RASGEF1B	ID3	MVP	JAKMIP1	MYL6B	ERV3-1
NCOA3	CNTRL	BTN3A1	NQO1	PDIA6	HIRA		RASGRF2	IFNGR2	MYO18A	KHDC1	MYO5A	EXTL2
NCOA7	COMMD1	BTN3A2	NR4A2	PEX2	HMGA1		RBM11	IKBKB	MYO1G	KIAA0101	NAB1	F2R
NFKB1	COMMD6	BTN3A3	NRK	PGK1	HMGA2		RCAN2	IKBKE	NBEAL2	KIF15	NAP1L4	F8A1
NFKBIA	CORO2A	BZRAP1	NSDHL	PGRMC1	ID1		REREP3	IL17RB	NDUFA13	KIF23	NCALD	FADS1
NLRC5	COX4I1	BZW1	OVGP1	JADE1	IFNB1		RUSC2	IL2	NDUFB7	KIF4A	NDFIP2	FAF1
NMI	COX7C	C11orf21	P2RX4	PHYHD1	IGFBP7		S100B	IL4R	NEDD4L	KIFC1	NETO2	FAM120C
NOD1	CRIP2	C12orf75	PAWR	PON3	IL1A		S100PBP	IL5RA	NME6	LAIR2	NFATC1	FAM179A
NUB1	CRLF3	C14orf1	PAX1	PPP1R15A	IL6		SAMD3	IL6R	NPDC1	LAYN	NMB	FAM228B
NUP93	CSGALNACT1	C16orf72	PCLO	PPP1R15B	JUN		SCNN1A	IL6ST	NPHP4	LINC00152	NR3C1	FAM3C
OAS1	CSTF3	C16orf91	PER2	PRDX2	KAT5		SH3RF3	INF2	NR1D1	LINC00884	NUCB2	FAM46A
OAS2	CTB-133G6.1	C17orf58	PHLDA3	PRDX4	KDM6B		SIGLECP3	ITPRIPL1	OGG1	LMCD1	NUDT7	FAM53B
OAS3	CTC-281F24.3	C18orf8	PHLDB2	PRR3	LMNB1		SIPA1	JUNB	OPA3	LRRC2	ODC1	FANCL
OASL	CTD-2287O16.1	C1orf174	PIK3C2G	PRRC2A	MAP2K3		SLAMF7	KALRN	OSBPL1A	LRRC32	ORMDL3	FASLG
OGFR	CTD-3110H11.1	C1orf21	PLA2G10	HACD2	MAP2K4		SLC27A3	KCNC3	PDCD5	MACC1	P2RX5	FBXL6
P2RY14	CTLA4	C20orf24	PLEKHA1	RAB3D	MAP2K6		SLC4A4	KIAA0556	PER3	MCM10	P2RY11	FBXO6
PARP12	CYHR1	C3AR1	PNRC1	RAI1	MAP2K7		SMAGP	KLF7	PFKFB3	MCM4	PAQR4	FBXW5
PARP14	CYLD	C5orf56	POLR1B	RAP1A	MAP3K5		SNTB1	KLHL3	PFKL	MELK	PCNA	FEZ1
PARP9	DAPP1	C6orf1	POLR2C	RASL12	MAP4K4		SOX13	KRT1	PHLDA1	MEOX1	PDCD1	FGFBP2
PDE4B	DARS	C6orf106	POU2F1	RDH10	MAPK1		STAP1	LEF1	PHTF2	MGST2	PFKFB3	FGL2
PELI1	DDX18	C9orf142	PTGER2	RELN	MAPK10		SYNM	LGALS9	PIDD	MIR4435-1HG	PHACTR2	FGR
PFKP	DENND5A	CALHM2	PTK6	REXO2	MAPK11		TARP	LIMA1	PLCD1	MKI67	PHGDH	FHOD1
PIM1	DGKA	CALM1	PTPN12	RTN4RL1	MAPK14		TBKBP1	LIMS2	PLEC	MND1	PLCH2	FLNA
PLA2G4A	DIMT1	CALR	PTPRJ	S100PBP	MAPK3		TBX21	LINC00173	PLEKHF1	MPST	POMT1	FNDC3B
PLSCR1	DNAJC19	CALU	RBM15	SAA4	MAPK7		TFCP2L1	LINC00426	PLEKHG1	MYL6B	PON2	FOSL2
PML	DNMT3A	CAP1	NELFE	SBF2	MAPK8		TSHZ1	LOC100128420	PLP2	MYOF	POU2AF1	FUT11
PNP	DNPH1	CAPN12	RGS10	SEC23B	MAPK9		TSHZ3	LOC100129034	PNKP	NCAPG	PPP1CC	GAB3
PNPT1	DOCK8	CAPN2	RGS16	SELENOF	MAPKAPK2		TSPAN33	LOC100505746	POLR2L	NCF4	PPP1R16B	GABARAPL1
PRIC285	DOCK9	CAPNS1	RHAG	SEPSECS	MAPKAPK3		TXK	LOC100505806	POLR3K	NEIL3	PPP2R5C	GALNT1
PROCR	DPH5	CARD11	RIN2	SKIL	MAPKAPK5		TYMS	LOC100506804	PPARG	NEK2	PRKCZ	GALNT10
PSMA2	DPP4	CARD16	RPRD1B	SLC44A1	MDM2		TYROBP	LOC100506866	PPP1R14B	NINJ2	PTPN11	GALNT2
PSMA3	DSC1	CASP4	SCAMP1	SMAD4	MDM4		UBE2E3	LOC100507582	PROK2	NTNG2	PTPN13	GATAD1
PSMB10	EDA	CASP8	SCAND1	SMAD5	MINK1		UNC13B	LOC254100	PSMD4	NUSAP1	PTPN2	GATS
PSMB2	EDAR	CASP9	SCN1A	SNX21	MIR24-1		USP28	LOC283174	PTPN13	OAS1	PTPN7	GEMIN7
PSMB8	EEF1A1	CAST	SCN7A	SOX13	MIR24-2		VNN2	LOC348761	RAB11FIP5	OGN	PTTG1	GFI1
PSMB9	EEF1A1P5	CATSPER1	SCRG1	SPCS1	MOV10		XCL1	LPAR5	RABAC1	OLFM2	PYHIN1	GFOD1
PSME1	EEF1A1P6	CBLB	SIX1	SPCS3	MRE11		YARS	LRRC8D	RAPH1	PAQR4	QPRT	GK5
PSME2	EEF1B2	CBX6	SLC12A2	SPINT2	NBN		YES1	LYPD3	RARG	PBK	RAB11FIP1	GLB1L2
PTGS2	EEF1D	CCDC12	SLC30A1	SRSF9	NFKB1		ZBTB49	MARCKSL1	RCBTB2	PDE4A	RAB27A	GLTSCR1L
PTPN1	EEF1G	CCDC57	SLC6A4	SSR4	PHC1		ZCCHC18	MDS2	RELT	PIK3R3	RAB37	GLUL
PTPN2	EEF2	CCL3	SLC7A11	ST14	PHC2		ZNF618	MFHAS1	RFXANK	PLEKHG1	RACGAP1	GNG2
PTPN6	EEPD1	CCL3L3	SMAD1	STAT5B	PHC3		ZNF844	MIR221	RNF166	PLS3	RDH10	GNLY
RAPGEF6	EIF2A	CCL4	SPOCK2	STX5	POT1		ZNF853	MIR4440	RNH1	PMCH	RFC5	GNPTAB
RBCK1	EIF2D	CCL4L2	SPP1	SYNRG	RAD50			MKL2	ROGDI	PNMA5	RILPL2	GPAA1
RIPK1	EIF3E	CCL5	SPRED2	TEX14	RB1			MORC2	RORA	POLQ	RNF19A	GPR114
RIPK2	EIF3F	CCNDBP1	SSBP2	TM2D1	RBBP4			MORC4	RORC	PRDM1	RPL39L	GPR141
RNF213	EIF3FP3	CD160	STRA6	TM2D3	RBBP7			MSH2	RRP12	PRR11	RYR1	GPR56
RNF31	EIF3H	CD164	SUB1	TMBIM4	RELA			NBPF15	S100A11	PSD3	SAT1	GSAP
RSAD2	EIF3K	CD244	SYT1	TMED10	RING1			NBPF9	S100A4	PTMS	SCD	GSE1
RTP4	EIF3L	CD247	TAPBP	TMEM150A	RING1			NCAPH	S100A6	PTPLA	SCGB3A1	GSTP1
SAMD9	EIF3M	CD2BP2	TBX15	TMEM165	RING1			NDFIP2	SBF1	PTTG1	SEPN1	GTF3C1
SAMD9L	EIF4A2	CD300A	TCF4	TMEM167A	RING1			NEFL	SDC4	RAB31	SERPINE2	GZMA
SAMHD1	ELP2	CD53	TERF1	TMEM182	RING1			NEK6	SETD7	RAD51	SERTAD2	GZMB
SECTM1	ENG	CD58	TGM2	TMEM25	RING1			NET1	SH3TC1	RASGRP4	SFXN1	GZMH
SELL	ENOSF1	CD63	TLR7	TMEM52	RNF2			NINJ2	SIGIRR	RP11-181E10.3	SGCE	GZMM
SELP	EPB41L4A-AS1	CD72	TM2D1	TNFRSF17	RPS27A			NLRP2	SOCS2	RP11-214O1.2	SGPP2	H6PD
SERPING1	EPHA1	CD74	TM2D3	TNS3	RPS6KA1			NOMO2	SOS1	RP11-215G15.5	SH2D1A	HAVCR2
SLAMF7	EPHB6	CD99	TM4SF1	TRABD	RPS6KA1			NOP14-AS1	SPATS2L	RP11-25K19.1	SH3TC1	HCFC2
SLC25A28	EPHX1	CDC42	TMEM150A	TRAM1	RPS6KA2			NR4A3	SPSB1	RP11-275I4.2	SHISA2	HCST
SOCS1	EPHX2	CDK17	RXYLT1	TRAPPC2B	RPS6KA3			NRADDP	SSBP4	RP11-356I2.1	SIPA1L2	HDAC9
SOCS3	ERCC6L2	CDK2AP2	TNFRSF4	TSPAN13	SCMH1			NRIP3	ST6GALNAC2	RP11-367G6.3	SIRPG	HENMT1
SOD2	ERO1A	CDK9	TNFRSF9	TXLNG	SP1			NRN1	STX1A	RP11-395B7.4	SLC25A46	HLA-DMA
SP110	ERP29	CEP78	TRPC1	TXNDC5	STAT3			OBFC2A	SYNGR3	RP11-563N4.1	SLC29A1	HLA-DPA1
SPPL2A	ESD	CERCAM	TUG1	UAP1	SUZ12			OTUB1	SYT11	RP11-803D5.4	SLC7A5	HLA-DPB1
SRI	FAAH2	CFL1	TWSG1	UBE2A	TERF1			PACSIN2	TBC1D4	RP4-794H19.4	SLC9A9	HLA-DRB5
SSPN	FAM102A	CFLAR	VAMP7	UBN1	TERF2			PAFAH1B3	TBXAS1	RRM2	SMPDL3A	HOMER1
ST3GAL5	FAM117B	CH17-189H20.1	VCAM1	UGDH	TERF2IP			PAR5	TEC	RYR1	SOCS1	HOPX
ST8SIA4	FAM118A	CHD2	WFS1	USP22	TFDP1			PARP12	TM9SF1	SAPCD2	SPSB1	ID2
STAT1	FAM134B	CHMP1A	WLS	VCL	TFDP2			PARVB	TMSB10	SCG5	SRGN	IFIT2
STAT2	FAM153A	CHN2	YAP1	TCEAL9	TINF2			PASK	TNFRSF9	SDC4	SRPK2	IFNG
STAT3	FAM153B	CHST11	ZFP28	WDR27	TINF2			PDCL	TOR1A	SELPLG	SSH2	IGF2R
STAT4	FAM162A	CHST12	ZNF239	ZCWPW2	TNIK			PDE8A	TRAPPC5	SGMS1	ST8SIA1	IKBKG
TAP1	FAM175A	CHST2	ZNF35	ZKSCAN1	TNRC6A			PDLIM1	TRIM35	SH3RF2	STX11	IL10
TAPBP	FAM216A	CISD3	ZNF821	ZNF148	TNRC6B			PFN1P2	TRIM59	SKA1	SYT11	IL8
TDRD7	FAM60A	CLASP1	ZNRF1	ZNF496	TNRC6C			PKIA	TSHZ2	SKA3	TBC1D4	ITGAL
TMEM140	FAU	CLCF1	ZRANB1	ZSCAN21	TP53			PKP2	TSPO	SLC1A1	THADA	ITGAM
TNFAIP2	FBLN5	CLEC2B			TXN			PLXDC1	TTYH2	SLC1A4	TIAM1	ITGB2
TNFAIP3	FBLN7	CLIC1			UBA52			PLXNA4	TYMP	SLC1A5	TIGIT	ITPRIPL1
TNFAIP6	FCMR	CLIC3			UBB			POLR1A	USP46	SLC25A35	TJP2	IVD
TNFSF10	FHIT	CLK1			UBC			POLR2I	VCL	SLC29A1	TM2D3	JAKMIP1
TOR1B	FKBP5	CLSTN3			UBE2C			PPP1CA	VPS37C	SLC2A8	TMEM2	JAZF1
TRAFD1	FLNB	CMC1			UBE2D1			PPP1R26	WIPI1	SLC35E4	TMEM64	KEAP1
TRIM14	FLT3LG	CMC4			UBE2E1			PPP1R3F	WNT10A	SLCO4A1	TMEM99	KIAA1715
TRIM21	FN1	CMIP			UBE2S			PRC1	XRCC3	SPATS2L	TNFRSF18	KIAA2013
TRIM25	FOXO1	CMKLR1			UBN1			PRKCA	ZBTB7B	SPC24	TOX	KIF15
TRIM26	FOXP1	CNBD2			VENTX			PRR5L	ZC2HC1A	SPSB1	TOX2	KIF21A
TRIM5	FXYD5	CNPPD1						PTGDR2	ZC3H12D	SRGAP2	TP53INP1	KIF21B
TXNIP	GABBR1	CNR2						PTK2	ZFYVE28	SRGAP3	TRAF3IP2	KLF13
UBA7	GALT	COL13A1						PTPRN2	ZNF668	STAC	TRIB1	KLRD1
UBE2L6	GCC2	COL6A2						PYGM	ZNRF1	STAM	TRIB2	KLRG1
UPP1	GCNT2	COMMD5						RAB30		STRIP2	TRIM32	LAG3
USP18	GCNT4	COPA						RAB8B		STX11	TRIM8	LAIR1
VAMP5	GIMAP1	COPE						RAMP3		STX1A	TSHR	LAIR2
VAMP8	GIMAP2	COPG1						RBM47		TGFB1I1	TSPAN5	LASP1
VCAM1	GIMAP3P	COPZ1						RFX8		TK1	UBE2E3	LEMD2
WARS	GIMAP5	COQ10B						RGS12		TNFRSF1B	UBE2G1	LGALS1
XAF1	GNB2L1	CPT1A						RHBDD2		TNFRSF8	VOPP1	LILRB1
XCL1	GOLGA2P5	CRACR2A						RHOF		TNFRSF9	VWA5A	LINC00152
ZBP1	GPR155	CREB3L2						RNF214		TOR4A	WSB2	LINC00265
ZNFX1	GPR183	CSGALNACT2						RPS5		TOX	ZFP91	LITAF
	GPRASP1	CST3						SARDH		TPX2	ZFPM1	LLGL2
	GPX4	CST7						SCML1		TRIB1		LPCAT1
	GRAMD1A	CTB-159G17.3						SDK2		TROAP		LTB4R
	GRAP	CTB-31O20.2						SEC14L2		TSHR		LTBP4
	GRAPL	CTBP1						SELL		TTYH3		LYAR
	GRIP1	CTBP2						SELP		UBE2C		LYST
	GSTK1	CTD-2017C7.3						SEPN1		UCK2		LYZ
	GSTM3	CTD-2571L23.8						SESN3		UTS2		MAD2L2
	GTSCR1	CTD-2616J11.14						SH2D4A		VANGL1		MAN1A1
	HABP4	CTDSP1						SH3PXD2A		VAV3		MAP2K2
	HAPLN3	CTSC						SHMT2		VDR		MAP2K3
	HECA	CTSD						SIL1		XXYLT1-AS2		MAP3K8
	HELB	CTSO						SLC14A1		XYLB		MAP4K5
	HIGD2A	CTSS						SLC22A23		ZBTB32		MAST3
	HINT1	CTSW						SLC25A33		ZC3H12C		MATK
	HOOK1	CX3CR1						SLC2A3				MCTP2
	HSPD1	CXCR1						SLC36A1				MEGF9
	HSPE1P18	CXCR2						SLC40A1				METRN
	ICE2	CXorf40B						SLC9A7				MIAT
	ICOS	CYB561D2						SLC9A9				MIR4435-1HG
	IFNGR2	CYB5B						SLFN11				MMAA
	IFT80	CYBA						SNED1				MRPL10
	IGBP1	CYCS						SORL1				MSC
	IKZF1	CYP4F29P						SRGAP2P2				MSN
	IL11RA	CYP4F35P						SRGAP3				MT1E
	IL23A	DBI						SUSD4				MT2A
	IL24	DCAF5						TADA2A				MTERFD3
	IL6R	DDAH2						TCEA3				MTSS1
	IL6ST	DDIT3						TCP11L2				MXRA7
	IL7R	DDIT4						TCTEX1D4				MYBL1
	ILF3-AS1	DDOST						TDP2				MYO1F
	IMMP2L	DENND3						TECPR1				MYO1G
	IMPDH2	DENND4B						TIGIT				MYO6
	INADL	DENND4C						TLR5				NADK
	INF2	DERL1						TMEM154				NCOA1
	INPP4B	DERL2						TMEM198B				NFATC2
	IPCEF1	DGKQ						TMEM30B				NFATC3
	ISCU	DHCR24						TMIE				NKG7
	ITGA6	DHRS1						TNFRSF11A				NPC1
	ITK	DHRS7						TNFSF11				NPRL2
	JAK3	DIAPH1						TOM1				OASL
	KCNA3	DIP2A						TPCN1				OGFRL1
	KCNN4	DLG5						TPCN2				OGN
	KIAA0391	DNAJB11						TPX2				OSBPL5
	KIAA0922	DNAJB6						TRIM2				OTUD7B
	KLHL36	DNAJC3						TRIM62				PALLD
	KLHL6	DNAJC8						TTN				PAM
	KRT18	DNMBP						UBXN7				PATL2
	KRT18P39	DOK2						UCHL3				PGP
	LCLAT1	DPP9						USP36				PHC2
	LDHB	DRAP1						UTS2				PHLDB2
	LDLRAP1	DSTN						VANGL1				PI4K2A
	LEF1	DTHD1						VTA1				PIK3AP1
	LEPROTL1	DTNBP1						YBEY				PIK3R3
	LETMD1	DUOX1						ZBED6				PLA2G16
	LGALS3BP	DUSP10						ZBTB16				PLEK
	LIMK2	DUSP2						ZDHHC23				PLEKHA2
	LINC00243	DUSP23						ZNF434				PLEKHF1
	LINC00282	DUSP6						ZNF512B				PLEKHG3
	LINC00402	DYNLL1						ZP1				PLEKHO2
	LINC00493	DYNLT1						ZSWIM1				PLOD1
	LINC00544	EBP										PLXND1
	LINC00920	EFHD2										PON2
	LINC01089	EHD1										POP7
	LINC01184	EIF4EBP2										PPM1L
	LINC01550	EIF4G3										PPP1R14C
	LINS1	EIF5A2										PPP1R18
	LMO7	EIF6										PPP2R2B
	LONP2	ELOVL1										PRDM1
	LRRC16A	ELOVL6										PREX1
	LRRC75A	ELP3										PRF1
	LRRC8B	EMC7										PRKCB
	LRRN3	ENC1										PRKCE
	LSM3P4	ENDOD1										PROK2
	LSM5	ENPP4										PRR5
	LTA	ENPP5										PRR5L
	LTA4H	EOMES										PRSS23
	LTB	EPB41L4A										PSTPIP2
	LY9	ETF1										PTCH1
	LYRM5	ETV3										PTGDR
	LYRM9	F2R										PTP4A2
	MAL	F2RL2										PTPN12
	MAML2	FAM177B										PTPN18
	MAN1C1	FAM179A										PTPN22
	MAP4K2	FAM195B										PTPRE
	MAP4K4	FAM199X										PTPRJ
	MAPKAPK5-AS1	FAM46A										PTPRM
	MAST4	FAM46C										PTTG1
	MBOAT4	FAM49A										PYHIN1
	MDFIC	FAM49B										RAB11FIP4
	MDS2	FAM53B										RAB1B
	MEGF6	FAM8A1										RAB27A
	METAP1D	FAM96B										RAB27B
	MIATNB	FANCA										RAB37
	MINA	FAR1										RALGDS
	MLLT3	FASLG										RAP1B
	MLXIP	FBXO6										RAP1GAP2
	MMP28	FBXO7										RAP2A
	MORC2	FBXW2										RAPGEF1
	MPI	FBXW5										RASSF1
	MROH1	FCER1G										RGS3
	MRPL57	FCGR2A										RGS9
	MRPS21	FCGR2B										RHBDF2
	MRPS33	FCGR2C										RHEBL1
	MSL3	FCGR3A										RHOC
	MTERF4	FCGR3B										RIPK2
	MTFR1	FCHO2										RMND5A
	MTM1	FCRL3										RNF187
	MTR	FCRL6										RNPEPL1
	MTUS1	FDPS										RP11-160H22.5
	MX2	FECH										RP11-162A12.2
	MYC	FERMT3										RP11-25K19.1
	N6AMT1	FES										RP11-337C18.8
	NACA	FEZ1										RP11-66N11.8
	NAP1L1	FEZ2										RP11-81H14.2
	NAPRT	FGFBP2										RP3-467K16.4
	NBPF15	FGL2										RP4-728D4.2
	NBPF8	FGR										RPL39L
	NBPF9	FHL3										RPTOR
	NCBP2	FLNA										RRAS2
	NCK2	FNDC3B										RRBP1
	NDFIP1	FOSL2										RUNX3
	NDUFS5	FOXO3										RUSC1
	NDUFV2	FRMPD3										S1PR5
	NECAP2	FTH1P22										SAMD3
	NELL2	FUCA1										SAP30
	NET1	FUT11										SASH3
	NFKBIZ	FYN										SBK1
	NFRKB	G6PD										SCCPDH
	NGFRAP1	GAB3										SCD5
	NIPAL3	GABARAPL1										SCYL2
	NMT2	GADD45A										SDF2L1
	NOG	GALNT1										SERTAD1
	NOL11	GALNT10										SERTAD3
	NOL9	GALNT11										SESN2
	NOP58	GALNT3										SETBP1
	NOSIP	GALNT6										SGPP1
	NPM1	GAPDH										SH2D3C
	NPM1P33	GAS7										SH3BGRL3
	NR3C2	GDE1										SH3BP2
	NSA2	GFI1										SH3RF2
	NUDCD3	GFOD1										SIRT2
	OBSCN	GHITM										SLAMF6
	OCIAD2	GK5										SLAMF7
	OCM	GLA										SLC15A2
	OR1X5P	GLIPR1										SLC15A4
	OR2A9P	GLIPR2										SLC20A1
	OST4	GLTP										SLC25A20
	OXNAD1	GLTSCR1L										SLC25A29
	PACS1	GLUL										SLC25A4
	PAG1	GLYCTK										SLC27A3
	PASK	GMNN										SLC2A1
	PCED1B	GNA13										SLC2A6
	PCYOX1L	GNAI3										SLC2A8
	PDE3B	GNAL										SLC30A4
	PDE7A	GNG2										SLC35B2
	PDK1	GNGT2										SLC9A3R1
	PEBP1	GNLY										SLCO4C1
	PELI1	GNPTAB										SMKR1
	PFDN5	GNS										SMUG1
	PGAP2	GOLIM4										SNTB2
	PI16	GPAA1										SNX11
	PIGL	GPATCH3										SPATA20
	PIK3IP1	GPKOW										SPN
	PIM2	GPN1										SPON2
	PKIA-AS1	GPR141										SRGN
	PKM	GPR65										SRRT
	PLAG1	GPR68										SSBP3
	PLCG1	GSAP										STK11IP
	PLD6	GSE1										STK39
	PLEKHB1	GSN										STRN
	PLP2	GSTP1										STX7
	PLPP1	GTF3C1										SUSD1
	PMEL	GZMA										SYNE1
	PNISR	GZMB										SYT11
	POLR1D	GZMH										SYTL2
	POLR3E	GZMM										SYTL3
	POU6F1	H3F3B										TAPBPL
	PPA1	HAVCR2										TBC1D19
	PPIAL4G	HCST										TBKBP1
	PPP1R2	HDAC9										TBX21
	PPP1R3E	HEATR9										TESC
	PRDX1	HELZ										TESK1
	PRDX2	HENMT1										TFDP2
	PRKAR1B	HERPUD1										TFEB
	PRKCA	HIP1										TGFBR1
	PRKXP1	HIRA										TGFBR3
	PSIP1	HIVEP3										THEMIS2
	PTP4A3	HLA-A										TMCC3
	PTPRM	HLA-B										TMEM181
	PVT1	HLA-C										TNFRSF1A
	RAB3GAP1	HLA-DMB										TNFRSF1B
	RAB3IP	HLA-DPA1										TOX
	RAPGEF6	HLA-DPB1										TP53I11
	RASA4	HLA-DQB1										TPP1
	RASA4B	HLA-DRA										TPST2
	RBM11	HLA-E										TRAK1
	RBM26	HLA-F										TRAPPC10
	RCAN3	HLA-G										TSEN54
	RFTN1	HLA-H										TSPAN2
	RGCC	HLA-J										TSPAN32
	RGS10	HLA-K										TTC16
	RHOH	HLA-L										TTC38
	RLIMP1	HMGB1P10										TYROBP
	RMND5B	HMGB3P32										UAP1
	RNASET2	HMGN4										UBE2E3
	RNF144A	HNRNPA1P34										UBE2Q1
	RNF157	HNRNPL										USP11
	RP11-1026M7.3	HOOK2										USP28
	RP11-112J1.1	HOPX										VCL
	RP11-1149M10.1	HPS3										WIPI1
	RP11-1277A3.2	HSH2D										WSB2
	RP11-138A9.1	HSP90B1										YIPF2
	RP11-138A9.2	HSPA5										YPEL1
	RP11-159D12.2	ID2										ZBP1
	RP11-160E2.11	IDH2										ZBTB2
	RP11-160E2.19	IDI1										ZBTB32
	RP11-161M6.2	IDS										ZEB2
	RP11-161M6.3	IER3IP1										ZFYVE26
	RP11-172E10.1	IFI16										ZNF276
	RP11-18H21.1	IFI30										ZNF365
	RP11-223C24.1	IFIT2										ZNF600
	RP11-284N8.3	IFITM2										ZNF683
	RP11-317N12.1	IFITM3										ZNF699
	RP11-325O24.5	IFNG
	RP11-326C3.12	IFNGR1
	RP11-342D11.3	IGF2R
	RP11-356J5.12	IGFBP7
	RP11-383F6.1	IGKC
	RP11-406H21.2	IGLV2-14
	RP11-423H2.1	IGLV3-12
	RP11-493L12.4	IKZF3
	RP11-51O6.1	IL10RA
	RP11-526I2.5	IL12RB1
	RP11-554I8.1	IL12RB2
	RP11-564A8.4	IL18R1
	RP11-572P18.1	IL18RAP
	RP11-61O1.1	IL2RB
	RP11-61O1.2	IL2RG
	RP11-641D5.1	ILK
	RP11-652G5.2	INPP5D
	RP11-677N16.1	INSIG1
	RP11-701H24.9	IQGAP1
	RP11-744A16.4	IQGAP2
	RP11-771F20.1	IRAK2
	RP11-803B1.8	IRF1
	RP13-93L13.2	IRF8
	RP13-977J11.2	ISG20L2
	RP3-340B19.5	ITCH
	RP3-370M22.8	ITGAE
	RP3-395M20.9	ITGAL
	RP3-430N8.11	ITGAM
	RP3-477M7.5	ITGAX
	RP3-492J12.2	ITGB2
	RP4-798A10.2	ITPRIP
	RP4-800G7.2	JADE1
	RPAP1	JAK1
	RPL10	JAKMIP2
	RPL10A	JARID2
	RPL11	JAZF1
	RPL12	JPX
	RPL12P18	KB-1396H2.2
	RPL13	KCNAB2
	RPL13A	KCTD10
	RPL14	KIAA2013
	RPL17	KIF13B
	RPL18	KIF21B
	RPL18A	KIR2DL1
	RPL18AP3	KIR2DL3
	RPL19	KIR2DL4
	RPL21	KIR2DP1
	RPL22	KIR2DS4
	RPL23	KIR3DL1
	RPL23AP42	KIR3DL2
	RPL24	KLF10
	RPL27	KLF11
	RPL28	KLHDC4
	RPL29	KLRB1
	RPL30	KLRC1
	RPL31	KLRC2
	RPL32	KLRC3
	RPL34	KLRC4
	RPL34-AS1	KLRC4-KLRK1
	RPL35	KLRD1
	RPL35A	KLRF1
	RPL36	KLRG1
	RPL36A	KLRK1
	RPL37	KPNA2
	RPL38	KRT8P48
	RPL39	L3MBTL4
	RPL4	LAIR1
	RPL41	LAMP2
	RPL5	LAMTOR1
	RPL5P13	LAPTM4A
	RPL7	LASP1
	RPL8	LAT2
	RPL9	LATS2
	RPL9P9	LAX1
	RPLP0	LCP1
	RPLP1	LDOC1L
	RPLP2	LEXM
	RPS10	LGALS9C
	RPS12	LGR6
	RPS13	LIM2
	RPS14	LIMK1
	RPS15	LINC00152
	RPS15A	LINC00294
	RPS16	LINC00298
	RPS17	LINC00299
	RPS18	LINC00887
	RPS19	LINC01138
	RPS2	LINC01504
	RPS20	LINGO2
	RPS21	LITAF
	RPS23	LLGL2
	RPS25	LMAN2
	RPS26	LMO4
	RPS27	LPAR5
	RPS27A	LPCAT1
	RPS28	LPGAT1
	RPS29	LPP
	RPS3A	LRRC8A
	RPS3P6	LRRFIP1
	RPS4X	LSM10
	RPS4XP22	LSP1
	RPS5	LYAR
	RPS6	LYN
	RPS7	MADD
	RPS8	MAN1A1
	RPS9	MAP1LC3B
	RPSA	MAP2K3
	RRP7BP	MAP3K8
	RSL1D1	MAPK1
	SAMD12	MAPK13
	SARAF	MAPRE1
	SATB1	MAPRE2
	SCMH1	MAST3
	SCML1	MCTP2
	SCML4	MEAF6
	SDCCAG8	MED13
	SEC14L2	MEF2D
	SEC62	MEIS1
	SECISBP2	METRNL
	SELM	METTL7A
	SERINC5	MEX3C
	SESN3	MFSD10
	SF1	MGST2
	SFMBT1	MIB2
	SFXN1	MICB
	SGSM2	MIEN1
	SGTB	MIR22HG
	SH2D3A	MIR4435-2HG
	SH3YL1	MIR646HG
	SHPRH	MLC1
	SIRPG	MOB1A
	SIT1	MOB3A
	SLAMF1	MPST
	SLC16A10	MRFAP1
	SLC18B1	MRPL10
	SLC25A37	MSN
	SLC25A45	MT-ATP6
	SLC25A6	MT-CO1
	SLC40A1	MT-CO2
	SLC48A1	MT-CO3
	SLC7A6	MT-ND4L
	SLC8B1	MTND5P2
	SMCHD1	MTPN
	SNED1	MTSS1
	SNHG8	MUC15
	SNRPD2	MUL1
	SNRPN	MVD
	SNX9	MYBL1
	SOD1	MYD88
	SPIN3	MYL12A
	SPINK2	MYL6
	SPINT2	MYNN
	SSBP2	MYO1E
	ST13	MYO1F
	ST6GALNAC3	MYO1G
	STAT1	MYO6
	STAT5B	NAA40
	STK17B	NAA50
	STMN3	NADSYN1
	STRBP	NAP1L5
	STX16	NBEAL2
	SUN1	NCALD
	SUSD3	NCAM1
	SVIP	NCOA1
	SYNE3	NCR1
	SYPL1	NCR3
	TAB2	NDUFA6
	TACC3	NEDD9
	TAF9	NEIL1
	TAMM41	NEK6
	TAS2R62P	NEU1
	TATDN1	NF2
	TBC1D4	NFAT5
	TCAF2	NFATC2
	TCEA3	NFATC3
	TCF7	NFIL3
	TCP11L2	NFKBIB
	TESPA1	NKG7
	TGFBR2	NLRP7
	THBS4	NME8
	THEM4	NMUR1
	THEMIS	NONOP2
	THYN1	NPC1
	TIAM1	NPRL2
	TIGD1	NQO1
	TLK1	NR4A2
	TMC8	NRAS
	TMEM123	NRROS
	TMEM14B	NSRP1
	TMEM14C	NTRK1
	TMEM154	NUCB1
	TMEM204	NUPL2
	TMEM243	NXT2
	TMEM25	OGFRL1
	TMEM256-PLSCR3	OSBPL5
	TMEM45B	OSBPL7
	TMEM63A	OSTF1
	TNFAIP8	OTUD7B
	TNFRSF10A	P2RX7
	TNFRSF10D	P4HB
	TNFRSF25	PAFAH2
	TNFSF8	PAIP2
	TNK1	PAM
	TOMM20	PAPD4
	TOMM7	PAPD5
	TOP1MT	PARP14
	TPCN1	PARP15
	TPT1	PARP8
	TRABD2A	PBDC1
	TRAC	PBX1
	TRAF3IP3	PCYT1A
	TRAJ10	PDGFD
	TRAJ11	PDIA3
	TRAJ12	PDIA4
	TRAJ16	PDIA6
	TRAJ2	PDLIM1
	TRAJ20	PDZD11
	TRAJ21	PDZD8
	TRAJ22	PEX2
	TRAJ24	PFN1
	TRAJ27	PGAM1
	TRAJ28	PGM1
	TRAJ3	PHKG2
	TRAJ30	PHLDB2
	TRAJ31	PHPT1
	TRAJ33	PI4K2A
	TRAJ48	PIAS3
	TRAJ5	PICALM
	TRAJ6	PIGT
	TRAP1	PIK3AP1
	TRAT1	PIK3R5
	TRAV1-1	PILRB
	TRAV1-2	PIP4K2A
	TRAV12-1	PLAC8
	TRAV12-2	PLCG2
	TRAV12-3	PLEK
	TRAV13-1	PLEKHF1
	TRAV13-2	PLEKHG3
	TRAV14DV4	PLEKHO2
	TRAV16	PLOD1
	TRAV17	PLSCR1
	TRAV18	PMAIP1
	TRAV19	PNPLA8
	TRAV2	PODN
	TRAV20	POLG
	TRAV21	POLR2G
	TRAV23DV6	POLR2K
	TRAV24	POMP
	TRAV25	PON2
	TRAV26-1	POP7
	TRAV26-2	PPIA
	TRAV27	PPIB
	TRAV29DV5	PPM1A
	TRAV3	PPM1L
	TRAV30	PPP1CA
	TRAV35	PPP1R15A
	TRAV36DV7	PPP1R15B
	TRAV38-1	PPP1R16B
	TRAV38-2DV8	PPP1R18
	TRAV39	PPP2R2B
	TRAV4	PPP2R5A
	TRAV41	PPP2R5C
	TRAV5	PPP3CA
	TRAV6	PRDX5
	TRAV8-1	PREX1
	TRAV8-2	PRF1
	TRAV8-3	PRKAR1A
	TRAV8-4	PRKCH
	TRAV8-6	PRR13
	TRAV9-2	PRR5L
	TRBC2	PRSS23
	TRBJ2-7	PRSS30P
	TRBV1	PSAP
	TRBV10-2	PSEN2
	TRBV10-3	PSMB10
	TRBV11-2	PSMB2
	TRBV12-3	PSMB6
	TRBV12-4	PSMB9
	TRBV13	PSMC3
	TRBV14	PSMD8
	TRBV15	PSME1
	TRBV18	PSME2
	TRBV19	PSME4
	TRBV2	PSTPIP1
	TRBV20-1	PTGDR
	TRBV21-1	PTGDS
	TRBV23-1	PTK2B
	TRBV24-1	PTP4A2
	TRBV27	PTPN18
	TRBV28	PTPN22
	TRBV29-1	PTPN4
	TRBV3-1	PTPN7
	TRBV30	PTPRA
	TRBV4-1	PTPRE
	TRBV4-2	PVRIG
	TRBV5-1	PXK
	TRBV5-4	PXN
	TRBV5-5	PYHIN1
	TRBV5-6	RAB11FIP1
	TRBV6-1	RAB1A
	TRBV6-2	RAB1B
	TRBV6-5	RAB24
	TRBV6-6	RAB27A
	TRBV7-2	RAB27B
	TRBV7-3	RAB29
	TRBV7-4	RAB37
	TRBV7-6	RAB8A
	TRBV7-9	RAB8B
	TRBV9	RAB9A
	TRDMT1	RABGAP1L
	TSHZ2	RABIF
	TTC12	RAC2
	TTN	RALGDS
	UBA52	RAMP1
	UBAC2	RAP1B
	UBASH3A	RAP1GAP2
	UBXN11	RAP2B
	UQCRB	RAPGEF1
	URGCP	RARRES3
	USP10	RASGEF1A
	USP3	RASL10B
	UXS1	RASSF1
	UXT	RASSF4
	VIM	RBBP4
	VSIG1	RBBP7
	WDR89	RBM18
	WWP1	RBM38
	XPO6	RBM39
	YEATS4	RBM8A
	ZBED5	RCHY1
	ZBTB20	REEP5
	ZBTB25	REL
	ZC3H12D	RGS19
	ZC3HAV1	RGS2
	ZEB1	RGS3
	ZFAND1	RGS9
	ZFP62	RHBDF2
	ZMAT1	RHEB
	ZNF101	RHEBL1
	ZNF107	RHOA
	ZNF141	RHOC
	ZNF204P	RHOF
	ZNF274	RHOQ
	ZNF391	RHOT1P2
	ZNF497	RIN3
	ZNF506	RMDN3
	ZNF706	RNF115
	ZNF815P	RNF125
	ZSWIM1	RNF166
		RNF168
		RNF19A
		RNF213
		RNF40
		RNPEPL1
		RNPS1
		RP11-121A8.1
		RP11-127L20.3
		RP11-168L7.1
		RP11-222K16.2
		RP11-254F7.2
		RP11-277P12.6
		RP11-288H12.3
		RP11-288K12.1
		RP11-305L7.1
		RP11-305L7.3
		RP11-325F22.2
		RP11-345J4.5
		RP11-34E5.4
		RP11-354B3.1
		RP11-369E15.3
		RP11-373D23.3
		RP11-391L3.5
		RP11-426C22.4
		RP11-452D12.1
		RP11-473M20.9
		RP11-473O4.3
		RP11-488L18.4
		RP11-539L10.2
		RP11-686D22.3
		RP11-686D22.7
		RP11-712L6.8
		RP11-803D5.4
		RP11-81H14.2
		RP11-90O23.1
		RP11-932O9.9
		RP11-973H7.1
		RP2
		RP3-467K16.4
		RP4-742C19.12
		RP5-1028K7.2
		RPA2
		RPS12P20
		RPS6KA1
		RRAS2
		RRBP1
		RUNX3
		S1PR5
		SACM1L
		SAMD3
		SAMD9
		SAMD9L
		SAP30BP
		SAR1A
		SASH3
		SAT1
		SCP2
		SDE2
		SDF2
		SDF2L1
		SDF4
		SEC14L1
		SEC24C
		SELENBP1
		SELK
		SELT
		SENP7
		SEPT6
		SERPINB6
		SERTAD1
		SERTAD3
		SESN2
		SETBP1
		SETD3
		SFT2D2
		SGPL1
		SH2D1A
		SH2D1B
		SH2D2A
		SH3BGRL3
		SH3BP2
		SH3BP5
		SH3GLB1
		SHE
		SHISA5
		SIGLEC10
		SIGLEC17P
		SIGLEC7
		SIGLEC9
		SKAP2
		SKIL
		SLA2
		SLAMF6
		SLAMF7
		SLAMF8
		SLC10A3
		SLC15A4
		SLC16A3
		SLC17A9
		SLC1A7
		SLC20A1
		SLC22A15
		SLC25A20
		SLC25A4
		SLC27A3
		SLC2A1
		SLC35B1
		SLC35F6
		SLC39A1
		SLCO4C1
		SLFN13
		SMAD5
		SMAD7
		SMIM3
		SNRPB
		SNTB2
		SNX5
		SPCS2
		SPN
		SPON1
		SPON2
		SPTSSB
		SPTY2D1
		SRA1
		SRGN
		SRP19
		SRPK2
		SSH1
		SSX2IP
		ST3GAL4
		ST6GALNAC6
		ST8SIA6
		STARD3NL
		STAT4
		STK10
		STK26
		STOM
		STX11
		STYK1
		SURF4
		SUSD1
		SUSD6
		SYAP1
		SYK
		SYNE1
		SYNGR1
		SYT11
		SYTL2
		SYTL3
		TACC1
		TAF13
		TAOK3
		TAP1
		TAPBP
		TAPBPL
		TARSL2
		TATDN2P2
		TBC1D23
		TBCC
		TBK1
		TBX21
		TBXAS1
		TCEB3
		TCF25
		TCIRG1
		TEP1
		TES
		TET2
		TFDP2
		TFEB
		TGFBR1
		TGFBR3
		TLE1
		TM4SF19
		TMBIM6
		TMCC3
		TMED1
		TMED10
		TMED2
		TMED5
		TMEM107
		TMEM109
		TMEM179B
		TMEM181
		TMEM184B
		TMEM43
		TMEM50A
		TMEM59
		TMSB4X
		TMX1
		TMX4
		TNFRSF1A
		TNFRSF1B
		TNFSF14
		TOR1B
		TOR2A
		TPI1
		TPM3
		TPM4
		TPMT
		TPST2
		TRAM2
		TRAPPC10
		TRAPPC2
		TRDC
		TRDJ1
		TRDJ2
		TRDJ3
		TRDJ4
		TRDV2
		TRDV3
		TRGC1
		TRGC2
		TRGJP
		TRGJP1
		TRGJP2
		TRGV7
		TRGV8
		TRGV9
		TRGVA
		TRIM21
		TRIM26
		TROVE2
		TRPM2
		TRPV2
		TSEN54
		TSG101
		TTC38
		TUBB4B
		TYROBP
		U91324.1
		UAP1
		UBB
		UBC
		UBE2F
		UBE2L3
		UBE2L6
		UCK2
		UHMK1
		UHRF1BP1
		USB1
		USP28
		UTRN
		UTS2
		VAMP7
		VANGL1
		VAV3
		VCL
		VCP
		VCPIP1
		VIMP
		VPS16
		VPS26A
		VPS26B
		VPS37B
		WBP1L
		WDFY1
		WDR45
		WDR83OS
		WDSUB1
		WDTC1
		XBP1
		XCL1
		XCL2
		YAF2
		YARS
		YES1
		YPEL1
		YWHAQ
		ZAP70
		ZBTB1
		ZBTB49
		ZBTB8OSP2
		ZCCHC17
		ZCCHC6
		ZEB2
		ZFAND2A
		ZFAND6
		ZFP36
		ZNF22
		ZNF266
		ZNF276
		ZNF335
		ZNF595
		ZNF600
		ZNF655
		ZNF808
		ZNF831
		ZNF876P
		ZSCAN9
